# Supplementary material for: Bioinformatics and experimental studies of anti-leukemic activity from 6-gingerol demonstrate its role in p53 mediated apoptosis pathway
Source: EXCLI J. 2020 May 6;19:582–95. doi: 10.17179/excli2019-2008 (PMC7257249; doi:10.17179/excli2019-2008)
Supplement: Supplement S1 [file EXCLI-19-582-s-001.xlsx]

## Sheet: Target proteins from STITCH
			List_of_target_proteins_from_STITCH.
	#node1	node2	node 2 protein name	combined_score
	gingerol	KIAA0703	Probable calcium-transporting ATPase KIAA0703	0.496
	gingerol	ATP2B3	Plasma membrane calcium-transporting ATPase 3	0.496
	gingerol	ATP2A2	Sarcoplasmic/endoplasmic reticulum calcium ATPase 2	0.496
	gingerol	ATP2C1	Calcium-transporting ATPase type 2C member 1	0.496
	gingerol	ATP2A1	Sarcoplasmic/endoplasmic reticulum calcium ATPase 1	0.496
	gingerol	ATP2B4	Plasma membrane calcium-transporting ATPase 4	0.496
	gingerol	ATP2B1	Plasma membrane calcium-transporting ATPase 1	0.496
	gingerol	ATP2A3	Sarcoplasmic/endoplasmic reticulum calcium ATPase 3	0.496
	gingerol	PMCA2	Plasma membrane calcium-transporting ATPase 2	0.496
