# Supplementary material for: Bioinformatics and experimental studies of anti-leukemic activity from 6-gingerol demonstrate its role in p53 mediated apoptosis pathway
Source: EXCLI J. 2020 May 6;19:582–95. doi: 10.17179/excli2019-2008 (PMC7257249; doi:10.17179/excli2019-2008)
Supplement: Supplement S2 [file EXCLI-19-582-s-002.xlsx]

## Sheet: Target proteins from ChEMBL
6-gingerol targets identifed from ChEMBL. The data was filtered affording bioactivity potency with a concentration lesser than 100 µM. The yellow highlight was subjected to further analysis.
Compound ChEMBL Identification	Molecular Number	Parent Compound ChEMBL Identification	Parent Molecular Number	Molecular Preference Name	Compound Key	Molecular Weight	Partition coefficient ALogP (Lipophilic)	Polar Surface Area	Number of Rule-of-Five Violations	Canonical Simplified Molecular-Input Line-Entry System	Activity Identification Number	Standard Type	Relation	Standard Value	Standard Units	pChEMBL Value	Published Type	Published Relation	Published Value	Published Units	Activity Comment	Data Validity Comment	Potential Duplicate	BioAssay Ontology Endpoint	Units of Measurement Ontology	Quantities, Units, Dimensions, and Types Ontology Units	Assay Identification	Assay ChEMBL Identification	Assay Type	Assay Description	Assay Source Identification	Assay Source Description	Assay Organism	Assay Strain	Assay Taxonomy Identification	Curated by	BioAssay Ontology Format	Target Identification	Target ChEMBL Identification	Target Type	Protein Accession Number	Target Preference Name	Organism	Confidence Score	Target Mapping	Advanced Peak Determination Name	Advanced Peak Determination Confidence	Document Identification	Document ChEMBL Identification
CHEMBL431200	124817	CHEMBL431200	124817		20	292.42	4.65	46.53	0	CCCCCCCCC(=O)CCc1ccc(O)c(OC)c1	835043	EC50	=	2130	nM	5.67	EC50	=	2.13	uM			0	BAO_0000188	UO_0000065	http://www.openphacts.org/units/Nanomolar	172937	CHEMBL779974	F	Effective concentration for [Ca2+] uptake into dorsal root ganglia neurones in rat cultured spinal sensory neurones	1	Scientific Literature	Rattus norvegicus		10116	Autocuration	BAO_0000019	104839	CHEMBL2096684	PROTEIN FAMILY	O35433, Q9ERZ8, Q9WUD2	Vanilloid receptor	Rattus norvegicus	5	Multiple proteins			11916	CHEMBL1127069
CHEMBL77304	124853	CHEMBL77304	124853		21	292.42	4.65	46.53	0	CCCCCCCCCC(=O)Cc1ccc(O)c(OC)c1	855119	EC50	=	3780	nM	5.42	EC50	=	3.78	uM			0	BAO_0000188	UO_0000065	http://www.openphacts.org/units/Nanomolar	172937	CHEMBL779974	F	Effective concentration for [Ca2+] uptake into dorsal root ganglia neurones in rat cultured spinal sensory neurones	1	Scientific Literature	Rattus norvegicus		10116	Autocuration	BAO_0000019	104839	CHEMBL2096684	PROTEIN FAMILY	O35433, Q9ERZ8, Q9WUD2	Vanilloid receptor	Rattus norvegicus	5	Multiple proteins			11916	CHEMBL1127069
CHEMBL402978	425474	CHEMBL402978	425474	GINGEROL	4	294.39	3.23	66.76	0	CCCCC[C@H](O)CC(=O)CCc1ccc(O)c(OC)c1	10987374	FC	=	1	-		FC	=	1				0				833888	CHEMBL2072377	B	Inhibition of Multidrug resistance efflux pump in Mycobacterium smegmatis str. MC2 155 ATCC 700084 assessed as reduction in isoniazid bromide MIC presence of test compound at 64 mg/L	1	Scientific Literature	Mycobacterium smegmatis str. MC2 155	ATCC 700084	246196	Autocuration	BAO_0000019	22226	CHEMBL612545	UNCHECKED		Unchecked		0	Unassigned			62974	CHEMBL2069298
CHEMBL402978	425474	CHEMBL402978	425474	GINGEROL	4	294.39	3.23	66.76	0	CCCCC[C@H](O)CC(=O)CCc1ccc(O)c(OC)c1	10987365	FC	=	1	-		FC	=	1				0				833885	CHEMBL2072374	B	Inhibition of Multidrug resistance efflux pump in Mycobacterium smegmatis str. MC2 155 ATCC 700084 assessed as reduction in ethambutol bromide MIC presence of test compound at 64 mg/L	1	Scientific Literature	Mycobacterium smegmatis str. MC2 155	ATCC 700084	246196	Autocuration	BAO_0000019	22226	CHEMBL612545	UNCHECKED		Unchecked		0	Unassigned			62974	CHEMBL2069298
CHEMBL402978	425474	CHEMBL402978	425474	GINGEROL	4	294.39	3.23	66.76	0	CCCCC[C@H](O)CC(=O)CCc1ccc(O)c(OC)c1	10987383	FC	=	1	-		FC	=	1				0				833891	CHEMBL2072380	B	Inhibition of Multidrug resistance efflux pump in Mycobacterium smegmatis str. MC2 155 ATCC 700084 assessed as reduction in rifampicin bromide MIC presence of test compound at 64 mg/L	1	Scientific Literature	Mycobacterium smegmatis str. MC2 155	ATCC 700084	246196	Autocuration	BAO_0000019	22226	CHEMBL612545	UNCHECKED		Unchecked		0	Unassigned			62974	CHEMBL2069298
CHEMBL402978	425474	CHEMBL402978	425474	GINGEROL	4	294.39	3.23	66.76	0	CCCCC[C@H](O)CC(=O)CCc1ccc(O)c(OC)c1	10987356	FC	=	1	-		FC	=	1				0				833881	CHEMBL2072370	B	Inhibition of Multidrug resistance efflux pump in Mycobacterium smegmatis str. MC2 155 ATCC 700084 assessed as reduction in ciprofloxacin bromide MIC presence of test compound at 64 mg/L	1	Scientific Literature	Mycobacterium smegmatis str. MC2 155	ATCC 700084	246196	Autocuration	BAO_0000019	22226	CHEMBL612545	UNCHECKED		Unchecked		0	Unassigned			62974	CHEMBL2069298
CHEMBL402978	425474	CHEMBL402978	425474	GINGEROL	4	294.39	3.23	66.76	0	CCCCC[C@H](O)CC(=O)CCc1ccc(O)c(OC)c1	10987347	FC	=	2	-		FC	=	2				0				833879	CHEMBL2072368	B	Inhibition of Multidrug resistance efflux pump in Mycobacterium smegmatis str. MC2 155 ATCC 700084 assessed as reduction in ethidium bromide MIC presence of test compound at 64 mg/L	1	Scientific Literature	Mycobacterium smegmatis str. MC2 155	ATCC 700084	246196	Autocuration	BAO_0000019	22226	CHEMBL612545	UNCHECKED		Unchecked		0	Unassigned			62974	CHEMBL2069298
CHEMBL402978	425474	CHEMBL402978	425474	GINGEROL	Gingerol	294.39	3.23	66.76	0	CCCCC[C@H](O)CC(=O)CCc1ccc(O)c(OC)c1	12097373	Inhibition	=	-2.06	%		INH	=	-2.06	%			0	BAO_0000201	UO_0000187	http://qudt.org/vocab/unit#Percent	858597	CHEMBL2166271	B	Inhibition of horse BChE at 2 mg/ml by Ellman's method	1	Scientific Literature	Equus caballus		9796	Autocuration	BAO_0000357	101542	CHEMBL5763	SINGLE PROTEIN	P81908	Cholinesterase	Equus caballus	9	Protein			65890	CHEMBL2163249
CHEMBL402978	425474	CHEMBL402978	425474	GINGEROL	4	294.39	3.23	66.76	0	CCCCC[C@H](O)CC(=O)CCc1ccc(O)c(OC)c1	10987337	MIC	>=	128	ug.mL-1		MIC	>=	128	mg/L			0	BAO_0002146	UO_0000274	http://www.openphacts.org/units/MicrogramPerMilliliter	833876	CHEMBL2072365	F	Antimicrobial activity against Mycobacterium smegmatis str. MC2 155 ATCC 700084 incubated for 72 hrs in Mueller-Hinton broth medium by MTT assay	1	Scientific Literature	Mycobacterium smegmatis str. MC2 155	ATCC 700084	246196	Autocuration	BAO_0000218	106924	CHEMBL2366793	ORGANISM		Mycobacterium smegmatis str. MC2 155	Mycobacterium smegmatis str. MC2 155	1	Non-molecular			62974	CHEMBL2069298
CHEMBL402978	425474	CHEMBL402978	425474	GINGEROL	4	294.39	3.23	66.76	0	CCCCC[C@H](O)CC(=O)CCc1ccc(O)c(OC)c1	10987328	MIC	>=	128	ug.mL-1		MIC	>=	128	mg/L			0	BAO_0002146	UO_0000274	http://www.openphacts.org/units/MicrogramPerMilliliter	833875	CHEMBL2072364	F	Antimicrobial activity against Mycobacterium smegmatis str. MC2 155 ATCC 700084 incubated for 72 hrs in 7H9 T medium supplemented with 10% Middlebrook ADC enrichment by MTT assay	1	Scientific Literature	Mycobacterium smegmatis str. MC2 155	ATCC 700084	246196	Autocuration	BAO_0000218	106924	CHEMBL2366793	ORGANISM		Mycobacterium smegmatis str. MC2 155	Mycobacterium smegmatis str. MC2 155	1	Non-molecular			62974	CHEMBL2069298
CHEMBL402978	425474	CHEMBL402978	425474	GINGEROL	4	294.39	3.23	66.76	0	CCCCC[C@H](O)CC(=O)CCc1ccc(O)c(OC)c1	10987391	FICI	=	1	-		FICI	=	1				0				833883	CHEMBL2072372	B	Inhibition of Multidrug resistance efflux pump in Mycobacterium smegmatis str. MC2 155 ATCC 700084 assessed as fractional inhibitory concentration index in presence of ethidium bromide	1	Scientific Literature	Mycobacterium smegmatis str. MC2 155	ATCC 700084	246196	Autocuration	BAO_0000019	22226	CHEMBL612545	UNCHECKED		Unchecked		0	Unassigned			62974	CHEMBL2069298
CHEMBL402978	425474	CHEMBL402978	425474	GINGEROL	4	294.39	3.23	66.76	0	CCCCC[C@H](O)CC(=O)CCc1ccc(O)c(OC)c1	10987400	FICI	=	2	-		FICI	=	2				0				833893	CHEMBL2072382	B	Inhibition of Multidrug resistance efflux pump in Mycobacterium smegmatis str. MC2 155 ATCC 700084 assessed as fractional inhibitory concentration index in presence of rifampicin	1	Scientific Literature	Mycobacterium smegmatis str. MC2 155	ATCC 700084	246196	Autocuration	BAO_0000019	22226	CHEMBL612545	UNCHECKED		Unchecked		0	Unassigned			62974	CHEMBL2069298
CHEMBL402978	425474	CHEMBL402978	425474	GINGEROL	[6]-gingerol	294.39	3.23	66.76	0	CCCCC[C@H](O)CC(=O)CCc1ccc(O)c(OC)c1	15461069	IC50	=	150000	nM		IC50	=	150	uM		Outside typical range	0	BAO_0000190	UO_0000065	http://www.openphacts.org/units/Nanomolar	1493473	CHEMBL3528681	F	Cytotoxicity against human H1299 cells assessed as growth inhibition after 24 hrs by MTT assay	1	Scientific Literature	Homo sapiens		9606	Autocuration	BAO_0000219	22221	CHEMBL3879801	NON-MOLECULAR		Placeholder for assays where the target is a tissue/organism etc		1	Non-molecular			92089	CHEMBL3526065
CHEMBL402978	425474	CHEMBL402978	425474	GINGEROL	[6]-gingerol	294.39	3.23	66.76	0	CCCCC[C@H](O)CC(=O)CCc1ccc(O)c(OC)c1	15460996	IC50	=	28000	nM	4.55	IC50	=	28	uM			0	BAO_0000190	UO_0000065	http://www.openphacts.org/units/Nanomolar	1493440	CHEMBL3528452	P	Antioxidant activity assessed as DPPH radical scavenging activity	1	Scientific Literature				Autocuration	BAO_0000100	22229	CHEMBL2362975	NO TARGET		No relevant target		0	Unassigned			92089	CHEMBL3526065
CHEMBL402978	425474	CHEMBL402978	425474	GINGEROL	[6]-gingerol	294.39	3.23	66.76	0	CCCCC[C@H](O)CC(=O)CCc1ccc(O)c(OC)c1	3402126	IC50	=	74200	nM	4.13	IC50	=	74.2	uM			0	BAO_0000190	UO_0000065	http://www.openphacts.org/units/Nanomolar	649830	CHEMBL1219528	F	Cytotoxicity in human OC2 cells assessed as decrease in cell viability after 24 hrs by crystal violate assay	1	Scientific Literature	Homo sapiens		9606	Autocuration	BAO_0000219	22221	CHEMBL3879801	NON-MOLECULAR		Placeholder for assays where the target is a tissue/organism etc		1	Non-molecular			52236	CHEMBL1212891
CHEMBL402978	425474	CHEMBL402978	425474	GINGEROL	Gingerol	294.39	3.23	66.76	0	CCCCC[C@H](O)CC(=O)CCc1ccc(O)c(OC)c1	12096878	Inhibition	=	1.06	%		INH	=	1.06	%			0	BAO_0000201	UO_0000187	http://qudt.org/vocab/unit#Percent	858596	CHEMBL2166270	B	Inhibition of electric eel AChE at 2 mg/ml by Ellman's method	1	Scientific Literature	Electrophorus electricus		8005	Autocuration	BAO_0000357	17018	CHEMBL4078	SINGLE PROTEIN	O42275	Acetylcholinesterase	Electrophorus electricus	9	Protein			65890	CHEMBL2163249
CHEMBL595314	593191	CHEMBL595314	593191		3	328.41	3.29	66.76	0	COc1cc(CC[C@@H](O)CC(=O)CCc2ccccc2)ccc1O	3072400	Inhibition	=	2.3	%		INH	=	2.3	%			0	BAO_0000201	UO_0000187	http://qudt.org/vocab/unit#Percent	601536	CHEMBL1044231	B	Inhibition of mushroom tyrosinase at 1 uM	1	Scientific Literature	Agaricus bisporus		5341	Autocuration	BAO_0000357	100675	CHEMBL3318	SINGLE PROTEIN	O42713	Tyrosinase	Agaricus bisporus	9	Protein			49181	CHEMBL1152510
CHEMBL402978	425474	CHEMBL402978	425474	GINGEROL	5	294.39	3.23	66.76	0	CCCCC[C@H](O)CC(=O)CCc1ccc(O)c(OC)c1	2662982	IC50	=	185100	nM		IC50	=	185.1	uM		Outside typical range	0	BAO_0000190	UO_0000065	http://www.openphacts.org/units/Nanomolar	573081	CHEMBL1052285	A	Cytotoxicity against rat RBL2H3 cells after 12 hrs by MTT assay	1	Scientific Literature	Rattus norvegicus		10116	Autocuration	BAO_0000219	22224	CHEMBL612558	ADMET		ADMET		0	Unassigned			47653	CHEMBL1151979
CHEMBL402978	425474	CHEMBL402978	425474	GINGEROL	[6]-gingerol	294.39	3.23	66.76	0	CCCCC[C@H](O)CC(=O)CCc1ccc(O)c(OC)c1	2152186	Activity	=	78	%		Activity	=	78	%			0	BAO_0001103	UO_0000187	http://qudt.org/vocab/unit#Percent	475946	CHEMBL933633	F	Inhibition of drug-induced intracellular calcium level in dog MDCK cells at 20 uM in absence of extracellular calcium	1	Scientific Literature	Canis lupus familiaris		9615	Autocuration	BAO_0000219	80249	CHEMBL614068	CELL-LINE		MDCK	Canis lupus familiaris	1	Non-molecular			39276	CHEMBL1144739
CHEMBL402978	425474	CHEMBL402978	425474	GINGEROL	[6]-gingerol	294.39	3.23	66.76	0	CCCCC[C@H](O)CC(=O)CCc1ccc(O)c(OC)c1	2152185	Activity	=	295	nM		Activity	=	295	nM			0	BAO_0000181	UO_0000065	http://www.openphacts.org/units/Nanomolar	475945	CHEMBL933632	F	Increase in drug-induced intracellular calcium level in dog MDCK cells at 10 uM after 250 seconds	1	Scientific Literature	Canis lupus familiaris		9615	Autocuration	BAO_0000219	80249	CHEMBL614068	CELL-LINE		MDCK	Canis lupus familiaris	1	Non-molecular			39276	CHEMBL1144739
CHEMBL595314	593191	CHEMBL595314	593191		3	328.41	3.29	66.76	0	COc1cc(CC[C@@H](O)CC(=O)CCc2ccccc2)ccc1O	3072411	Inhibition	=	4.7	%		INH	=	4.7	%			0	BAO_0000201	UO_0000187	http://qudt.org/vocab/unit#Percent	601537	CHEMBL1044232	B	Inhibition of mushroom tyrosinase at 3 uM	1	Scientific Literature	Agaricus bisporus		5341	Autocuration	BAO_0000357	100675	CHEMBL3318	SINGLE PROTEIN	O42713	Tyrosinase	Agaricus bisporus	9	Protein			49181	CHEMBL1152510
CHEMBL402978	425474	CHEMBL402978	425474	GINGEROL	5	294.39	3.23	66.76	0	CCCCC[C@H](O)CC(=O)CCc1ccc(O)c(OC)c1	2662974	Inhibition	=	60	%		INH	=	60	%			0	BAO_0000201	UO_0000187	http://qudt.org/vocab/unit#Percent	573084	CHEMBL1052288	F	Antiallergic activity in mIgE-DNP and DNP-BSA-stimulated rat RBL2H3 cells assessed as inhibition of beta-hexosaminidase release at 1 uM pretreated before mIgE-DNP challenge measured after 12 hrs relative to control	1	Scientific Literature	Rattus norvegicus		10116	Autocuration	BAO_0000219	80420	CHEMBL614632	CELL-LINE		RBL-2H3	Rattus norvegicus	1	Non-molecular			47653	CHEMBL1151979
CHEMBL402978	425474	CHEMBL402978	425474	GINGEROL	5	294.39	3.23	66.76	0	CCCCC[C@H](O)CC(=O)CCc1ccc(O)c(OC)c1	2662972	Inhibition	=	60	%		INH	=	60	%			0	BAO_0000201	UO_0000187	http://qudt.org/vocab/unit#Percent	573089	CHEMBL1052293	F	Antiallergic activity in mIgE-DNP and DNP-BSA-stimulated rat RBL2H3 cells assessed as inhibition of beta-hexosaminidase release at 1 uM pretreated before mIgE-DNP challenge measured after 24 hrs relative to control	1	Scientific Literature	Rattus norvegicus		10116	Autocuration	BAO_0000219	80420	CHEMBL614632	CELL-LINE		RBL-2H3	Rattus norvegicus	1	Non-molecular			47653	CHEMBL1151979
CHEMBL402978	425474	CHEMBL402978	425474	GINGEROL	5	294.39	3.23	66.76	0	CCCCC[C@H](O)CC(=O)CCc1ccc(O)c(OC)c1	2662969	Inhibition	=	60	%		INH	=	60	%			0	BAO_0000201	UO_0000187	http://qudt.org/vocab/unit#Percent	573090	CHEMBL1052294	F	Antiallergic activity in mIgE-DNP and DNP-BSA-stimulated rat RBL2H3 cells assessed as inhibition of beta-hexosaminidase release at 1 uM pretreated before mIgE-DNP challenge measured after 48 hrs relative to control	1	Scientific Literature	Rattus norvegicus		10116	Autocuration	BAO_0000219	80420	CHEMBL614632	CELL-LINE		RBL-2H3	Rattus norvegicus	1	Non-molecular			47653	CHEMBL1151979
CHEMBL595314	593191	CHEMBL595314	593191		3	328.41	3.29	66.76	0	COc1cc(CC[C@@H](O)CC(=O)CCc2ccccc2)ccc1O	3072422	Inhibition	=	5	%		INH	=	5	%			0	BAO_0000201	UO_0000187	http://qudt.org/vocab/unit#Percent	601538	CHEMBL1044233	B	Inhibition of mushroom tyrosinase at 10 uM	1	Scientific Literature	Agaricus bisporus		5341	Autocuration	BAO_0000357	100675	CHEMBL3318	SINGLE PROTEIN	O42713	Tyrosinase	Agaricus bisporus	9	Protein			49181	CHEMBL1152510
CHEMBL595314	593191	CHEMBL595314	593191		3	328.41	3.29	66.76	0	COc1cc(CC[C@@H](O)CC(=O)CCc2ccccc2)ccc1O	3072433	Inhibition	=	6.2	%		INH	=	6.2	%			0	BAO_0000201	UO_0000187	http://qudt.org/vocab/unit#Percent	601539	CHEMBL1044236	B	Inhibition of mushroom tyrosinase at 30 uM	1	Scientific Literature	Agaricus bisporus		5341	Autocuration	BAO_0000357	100675	CHEMBL3318	SINGLE PROTEIN	O42713	Tyrosinase	Agaricus bisporus	9	Protein			49181	CHEMBL1152510
CHEMBL402978	425474	CHEMBL402978	425474	GINGEROL	6-Gingerol	294.39	3.23	66.76	0	CCCCC[C@H](O)CC(=O)CCc1ccc(O)c(OC)c1	3296229	permeability	=	10	%		permeability	=	10	%			0	BAO_0002808	UO_0000187	http://qudt.org/vocab/unit#Percent	631806	CHEMBL1108199	A	Permeability in human Caco-2 cells assessed as passive diffusion after 3 hrs by HPLC	1	Scientific Literature	Homo sapiens		9606	Autocuration	BAO_0000219	80054	CHEMBL614058	CELL-LINE		Caco-2	Homo sapiens	1	Non-molecular			51109	CHEMBL1157931
CHEMBL402978	425474	CHEMBL402978	425474	GINGEROL	5	294.39	3.23	66.76	0	CCCCC[C@H](O)CC(=O)CCc1ccc(O)c(OC)c1	2662980	Activity					Activity				Toxic		0	BAO_0000375			573082	CHEMBL1052286	A	Cytotoxicity against rat RBL2H3 cells at 200 uM after 12 hrs by MTT assay	1	Scientific Literature	Rattus norvegicus		10116	Autocuration	BAO_0000219	22224	CHEMBL612558	ADMET		ADMET		0	Unassigned			47653	CHEMBL1151979
CHEMBL402978	425474	CHEMBL402978	425474	GINGEROL	[6]-gingerol	294.39	3.23	66.76	0	CCCCC[C@H](O)CC(=O)CCc1ccc(O)c(OC)c1	2152193	Activity					Activity				Active		0	BAO_0000375			475952	CHEMBL933639	B	Inhibition of protein kinase C in dog MDCK cells assessed as change in intracellular calcium level in presence of GF109203 X	1	Scientific Literature	Canis lupus familiaris		9615	Autocuration	BAO_0000219	22226	CHEMBL612545	UNCHECKED		Unchecked		0	Unassigned			39276	CHEMBL1144739
CHEMBL402978	425474	CHEMBL402978	425474	GINGEROL	[6]-gingerol	294.39	3.23	66.76	0	CCCCC[C@H](O)CC(=O)CCc1ccc(O)c(OC)c1	2152192	Activity					Activity				Active		0	BAO_0000375			475951	CHEMBL933638	B	Activation of protein kinase C in dog MDCK cells assessed as change in intracellular calcium level in presence of phorbol myristate acetate	1	Scientific Literature	Canis lupus familiaris		9615	Autocuration	BAO_0000219	22226	CHEMBL612545	UNCHECKED		Unchecked		0	Unassigned			39276	CHEMBL1144739
CHEMBL402978	425474	CHEMBL402978	425474	GINGEROL	5	294.39	3.23	66.76	0	CCCCC[C@H](O)CC(=O)CCc1ccc(O)c(OC)c1	2662965	Inhibition					INH				Active		0	BAO_0000376			573085	CHEMBL1052289	F	Antiallergic activity in mIgE-DNP and DNP-BSA-stimulated rat RBL2H3 cells assessed as inhibition of beta-hexosaminidase release at 100 uM pretreated before mIgE-DNP challenge measured after 12 hrs	1	Scientific Literature	Rattus norvegicus		10116	Autocuration	BAO_0000219	80420	CHEMBL614632	CELL-LINE		RBL-2H3	Rattus norvegicus	1	Non-molecular			47653	CHEMBL1151979
CHEMBL402978	425474	CHEMBL402978	425474	GINGEROL	5	294.39	3.23	66.76	0	CCCCC[C@H](O)CC(=O)CCc1ccc(O)c(OC)c1	2662963	Inhibition					INH				Active		0	BAO_0000376			573086	CHEMBL1052290	F	Antiallergic activity in mIgE-DNP and DNP-BSA-stimulated rat RBL2H3 cells assessed as inhibition of beta-hexosaminidase release at 200 uM pretreated before mIgE-DNP challenge measured after 12 hrs	1	Scientific Literature	Rattus norvegicus		10116	Autocuration	BAO_0000219	80420	CHEMBL614632	CELL-LINE		RBL-2H3	Rattus norvegicus	1	Non-molecular			47653	CHEMBL1151979
CHEMBL402978	425474	CHEMBL402978	425474	GINGEROL	5	294.39	3.23	66.76	0	CCCCC[C@H](O)CC(=O)CCc1ccc(O)c(OC)c1	2662957	Inhibition					INH				Active		0	BAO_0000376			573091	CHEMBL1052295	F	Antiallergic activity in mIgE-DNP and DNP-BSA-stimulated rat RBL2H3 cells assessed as inhibition of beta-hexosaminidase release at 100 uM pretreated before mIgE-DNP challenge measured after 24 hrs relative to control	1	Scientific Literature	Rattus norvegicus		10116	Autocuration	BAO_0000219	80420	CHEMBL614632	CELL-LINE		RBL-2H3	Rattus norvegicus	1	Non-molecular			47653	CHEMBL1151979
CHEMBL402978	425474	CHEMBL402978	425474	GINGEROL	5	294.39	3.23	66.76	0	CCCCC[C@H](O)CC(=O)CCc1ccc(O)c(OC)c1	2662955	Inhibition					INH				Active		0	BAO_0000376			573092	CHEMBL1052296	F	Antiallergic activity in mIgE-DNP and DNP-BSA-stimulated rat RBL2H3 cells assessed as inhibition of beta-hexosaminidase release at 100 uM pretreated before mIgE-DNP challenge measured after 48 hrs relative to control	1	Scientific Literature	Rattus norvegicus		10116	Autocuration	BAO_0000219	80420	CHEMBL614632	CELL-LINE		RBL-2H3	Rattus norvegicus	1	Non-molecular			47653	CHEMBL1151979
CHEMBL402978	425474	CHEMBL402978	425474	GINGEROL	5	294.39	3.23	66.76	0	CCCCC[C@H](O)CC(=O)CCc1ccc(O)c(OC)c1	2662952	Inhibition					INH				Active		0	BAO_0000376			573093	CHEMBL1052297	F	Antiallergic activity in mIgE-DNP and DNP-BSA-stimulated rat RBL2H3 cells assessed as inhibition of beta-hexosaminidase release at 200 uM pretreated before mIgE-DNP challenge measured after 24 hrs relative to control	1	Scientific Literature	Rattus norvegicus		10116	Autocuration	BAO_0000219	80420	CHEMBL614632	CELL-LINE		RBL-2H3	Rattus norvegicus	1	Non-molecular			47653	CHEMBL1151979
CHEMBL402978	425474	CHEMBL402978	425474	GINGEROL	5	294.39	3.23	66.76	0	CCCCC[C@H](O)CC(=O)CCc1ccc(O)c(OC)c1	2662950	Inhibition					INH				Active		0	BAO_0000376			573094	CHEMBL1053033	F	Antiallergic activity in mIgE-DNP and DNP-BSA-stimulated rat RBL2H3 cells assessed as inhibition of beta-hexosaminidase release at 200 uM pretreated before mIgE-DNP challenge measured after 48 hrs relative to control	1	Scientific Literature	Rattus norvegicus		10116	Autocuration	BAO_0000219	80420	CHEMBL614632	CELL-LINE		RBL-2H3	Rattus norvegicus	1	Non-molecular			47653	CHEMBL1151979
CHEMBL402978	425474	CHEMBL402978	425474	GINGEROL	6-Gingerol	294.39	3.23	66.76	0	CCCCC[C@H](O)CC(=O)CCc1ccc(O)c(OC)c1	3296186	Activity					Activity				Non-toxic		0	BAO_0000375			631799	CHEMBL1108192	A	Cytotoxicity against human Caco-2 cells at 50 ug/ml	1	Scientific Literature	Homo sapiens		9606	Autocuration	BAO_0000219	80054	CHEMBL614058	CELL-LINE		Caco-2	Homo sapiens	1	Non-molecular			51109	CHEMBL1157931
CHEMBL402978	425474	CHEMBL402978	425474	GINGEROL	[6]-gingerol	294.39	3.23	66.76	0	CCCCC[C@H](O)CC(=O)CCc1ccc(O)c(OC)c1	2152184	Activity					Activity				Not Active		0	BAO_0000375			475944	CHEMBL933631	F	Increase in drug-induced intracellular calcium level in dog MDCK cells at 0.1 uM	1	Scientific Literature	Canis lupus familiaris		9615	Autocuration	BAO_0000219	80249	CHEMBL614068	CELL-LINE		MDCK	Canis lupus familiaris	1	Non-molecular			39276	CHEMBL1144739
CHEMBL402978	425474	CHEMBL402978	425474	GINGEROL	[6]-gingerol	294.39	3.23	66.76	0	CCCCC[C@H](O)CC(=O)CCc1ccc(O)c(OC)c1	2152188	Activity					Activity				Not Active		0	BAO_0000375			475953	CHEMBL933640	B	Inhibition of phospholipase C in dog MDCK cells assessed as change in basal intracellular calcium level in presence of U73122	1	Scientific Literature	Canis lupus familiaris		9615	Autocuration	BAO_0000219	22226	CHEMBL612545	UNCHECKED		Unchecked		0	Unassigned			39276	CHEMBL1144739
CHEMBL549472	563320	CHEMBL549472	563320		10-Gingerol	350.5	4.79	66.76	0	CCCCCCCCC[C@H](O)CC(=O)CCc1ccc(O)c(OC)c1	3296224	Activity	>	10	%		Activity	>	10	%			0	BAO_0001103	UO_0000187	http://qudt.org/vocab/unit#Percent	631802	CHEMBL1108195	B	Agonist activity at 5HT1A receptor expressed in HEK293 cells by [S35]GTPgammaS binding assay relative to 8-OH-DPAT	1	Scientific Literature				Autocuration	BAO_0000219	51	CHEMBL214	SINGLE PROTEIN	P08908	Serotonin 1a (5-HT1a) receptor	Homo sapiens	8	Homologous protein			51109	CHEMBL1157931
CHEMBL1094101	626685	CHEMBL1094101	626685		6-Dihydroparadol	280.41	4.05	49.69	0	CCCCCCCC(O)CCc1ccc(O)c(OC)c1	3296227	Activity	>	10	%		Activity	>	10	%			0	BAO_0001103	UO_0000187	http://qudt.org/vocab/unit#Percent	631802	CHEMBL1108195	B	Agonist activity at 5HT1A receptor expressed in HEK293 cells by [S35]GTPgammaS binding assay relative to 8-OH-DPAT	1	Scientific Literature				Autocuration	BAO_0000219	51	CHEMBL214	SINGLE PROTEIN	P08908	Serotonin 1a (5-HT1a) receptor	Homo sapiens	8	Homologous protein			51109	CHEMBL1157931
CHEMBL1950588	1279566	CHEMBL1950588	1279566		2a	314.38	2.9	66.76	0	COc1cc(CCC(=O)CC(O)Cc2ccccc2)ccc1O	8032018	Efficacy	<	10	%		Efficacy	<	10	%			0	BAO_0000656	UO_0000187	http://qudt.org/vocab/unit#Percent	802412	CHEMBL1954855	F	Agonist activity at rat TRPA1 ion channel expressed in HEK293 cells assessed as calcium influx by fluo-4-Am-based fluorimetry relative to allyl isothiocyanate	1	Scientific Literature	Rattus norvegicus		10116	Autocuration	BAO_0000219	101095	CHEMBL5160	SINGLE PROTEIN	Q6RI86	Transient receptor potential cation channel subfamily A member 1	Rattus norvegicus	9	Protein			61132	CHEMBL1949507
CHEMBL1950592	1279570	CHEMBL1950592	1279570		3a	384.52	4.85	66.76	0	COc1cc(CCC(=O)CC(O)CCCCCCc2ccccc2)ccc1O	8032012	Efficacy	<	10	%		Efficacy	<	10	%			0	BAO_0000656	UO_0000187	http://qudt.org/vocab/unit#Percent	802412	CHEMBL1954855	F	Agonist activity at rat TRPA1 ion channel expressed in HEK293 cells assessed as calcium influx by fluo-4-Am-based fluorimetry relative to allyl isothiocyanate	1	Scientific Literature	Rattus norvegicus		10116	Autocuration	BAO_0000219	101095	CHEMBL5160	SINGLE PROTEIN	Q6RI86	Transient receptor potential cation channel subfamily A member 1	Rattus norvegicus	9	Protein			61132	CHEMBL1949507
CHEMBL402978	425474	CHEMBL402978	425474	GINGEROL	SID26756480	294.39	3.23	66.76	0	CCCCC[C@H](O)CC(=O)CCc1ccc(O)c(OC)c1	12779272	Potency		16360.1	nM		Potency		16.3601	uM	inconclusive		0	BAO_0000186	UO_0000065	http://www.openphacts.org/units/Nanomolar	954272	CHEMBL2354221	F	PubChem BioAssay. qHTS for Inhibitors of human tyrosyl-DNA phosphodiesterase 1 (TDP1): qHTS in cells in absence of CPT. (Class of assay: confirmatory)	7	PubChem BioAssays				Autocuration	BAO_0000019	22226	CHEMBL612545	UNCHECKED		Unchecked		0	Unassigned			51887	CHEMBL1201862
CHEMBL402978	425474	CHEMBL402978	425474	GINGEROL	SID26756480	294.39	3.23	66.76	0	CCCCC[C@H](O)CC(=O)CCc1ccc(O)c(OC)c1	13044707	Potency		29092.9	nM		Potency		29.0929	uM	inconclusive		0	BAO_0000186	UO_0000065	http://www.openphacts.org/units/Nanomolar	954305	CHEMBL2354254	F	PubChem BioAssay. qHTS for Inhibitors of human tyrosyl-DNA phosphodiesterase 1 (TDP1): qHTS in cells in presence of CPT. (Class of assay: confirmatory)	7	PubChem BioAssays				Autocuration	BAO_0000019	22226	CHEMBL612545	UNCHECKED		Unchecked		0	Unassigned			51887	CHEMBL1201862
CHEMBL402978	425474	CHEMBL402978	425474	GINGEROL	SID26756481	294.39	3.23	66.76	0	CCCCC[C@H](O)CC(=O)CCc1ccc(O)c(OC)c1	12762273	Potency		31622.8	nM		Potency		31.6228	uM	inconclusive		0	BAO_0000186	UO_0000065	http://www.openphacts.org/units/Nanomolar	954272	CHEMBL2354221	F	PubChem BioAssay. qHTS for Inhibitors of human tyrosyl-DNA phosphodiesterase 1 (TDP1): qHTS in cells in absence of CPT. (Class of assay: confirmatory)	7	PubChem BioAssays				Autocuration	BAO_0000019	22226	CHEMBL612545	UNCHECKED		Unchecked		0	Unassigned			51887	CHEMBL1201862
CHEMBL402978	425474	CHEMBL402978	425474	GINGEROL	SID26756481	294.39	3.23	66.76	0	CCCCC[C@H](O)CC(=O)CCc1ccc(O)c(OC)c1	13074355	Potency		50118.7	nM		Potency		50.1187	uM	inconclusive		0	BAO_0000186	UO_0000065	http://www.openphacts.org/units/Nanomolar	954305	CHEMBL2354254	F	PubChem BioAssay. qHTS for Inhibitors of human tyrosyl-DNA phosphodiesterase 1 (TDP1): qHTS in cells in presence of CPT. (Class of assay: confirmatory)	7	PubChem BioAssays				Autocuration	BAO_0000019	22226	CHEMBL612545	UNCHECKED		Unchecked		0	Unassigned			51887	CHEMBL1201862
CHEMBL402978	425474	CHEMBL402978	425474	GINGEROL	[6]-gingerol	294.39	3.23	66.76	0	CCCCC[C@H](O)CC(=O)CCc1ccc(O)c(OC)c1	2152189	Activity					Activity				Not Evaluated		0	BAO_0000375			475948	CHEMBL933635	F	Reversal of increase in intracellular calcium level in dog MDCK cells in presence of diltiazem	1	Scientific Literature	Canis lupus familiaris		9615	Autocuration	BAO_0000219	80249	CHEMBL614068	CELL-LINE		MDCK	Canis lupus familiaris	1	Non-molecular			39276	CHEMBL1144739
CHEMBL402978	425474	CHEMBL402978	425474	GINGEROL	[6]-gingerol	294.39	3.23	66.76	0	CCCCC[C@H](O)CC(=O)CCc1ccc(O)c(OC)c1	2152191	Activity					Activity				Not Evaluated		0	BAO_0000375			475950	CHEMBL933637	F	Reversal of increase in intracellular calcium level in dog MDCK cells in presence of verapamil	1	Scientific Literature	Canis lupus familiaris		9615	Autocuration	BAO_0000219	80249	CHEMBL614068	CELL-LINE		MDCK	Canis lupus familiaris	1	Non-molecular			39276	CHEMBL1144739
CHEMBL402978	425474	CHEMBL402978	425474	GINGEROL	[6]-gingerol	294.39	3.23	66.76	0	CCCCC[C@H](O)CC(=O)CCc1ccc(O)c(OC)c1	2152190	Activity					Activity				Not Evaluated		0	BAO_0000375			475949	CHEMBL933636	F	Reversal of increase in intracellular calcium level in dog MDCK cells in presence of nifedipine	1	Scientific Literature	Canis lupus familiaris		9615	Autocuration	BAO_0000219	80249	CHEMBL614068	CELL-LINE		MDCK	Canis lupus familiaris	1	Non-molecular			39276	CHEMBL1144739
CHEMBL1950596	1279574	CHEMBL1950596	1279574		3e	354.49	4.84	57.53	0	OC(CCCCCCc1ccccc1)CC(=O)CCc2ccc(O)cc2	8031409	Efficacy	<	10	%		Efficacy	<	10	%			0	BAO_0000656	UO_0000187	http://qudt.org/vocab/unit#Percent	802412	CHEMBL1954855	F	Agonist activity at rat TRPA1 ion channel expressed in HEK293 cells assessed as calcium influx by fluo-4-Am-based fluorimetry relative to allyl isothiocyanate	1	Scientific Literature	Rattus norvegicus		10116	Autocuration	BAO_0000219	101095	CHEMBL5160	SINGLE PROTEIN	Q6RI86	Transient receptor potential cation channel subfamily A member 1	Rattus norvegicus	9	Protein			61132	CHEMBL1949507
CHEMBL402978	425474	CHEMBL402978	425474	GINGEROL	[6]-gingerol	294.39	3.23	66.76	0	CCCCC[C@H](O)CC(=O)CCc1ccc(O)c(OC)c1	2152183	Activity					Activity				Dose-dependent effect		0	BAO_0000375			475943	CHEMBL933630	F	Increase in drug-induced intracellular calcium level in dog MDCK cells in presence of extracellular calcium	1	Scientific Literature	Canis lupus familiaris		9615	Autocuration	BAO_0000219	80249	CHEMBL614068	CELL-LINE		MDCK	Canis lupus familiaris	1	Non-molecular			39276	CHEMBL1144739
CHEMBL595314	593191	CHEMBL595314	593191		3	328.41	3.29	66.76	0	COc1cc(CC[C@@H](O)CC(=O)CCc2ccccc2)ccc1O	3072444	Inhibition	=	10.4	%		INH	=	10.4	%			0	BAO_0000201	UO_0000187	http://qudt.org/vocab/unit#Percent	601540	CHEMBL1044237	B	Inhibition of mushroom tyrosinase at 100 uM	1	Scientific Literature	Agaricus bisporus		5341	Autocuration	BAO_0000357	100675	CHEMBL3318	SINGLE PROTEIN	O42713	Tyrosinase	Agaricus bisporus	9	Protein			49181	CHEMBL1152510
CHEMBL1950582	1279560	CHEMBL1950582	1279560		1a, Racemic [6]-gingerol	294.39	3.23	66.76	0	CCCCCC(O)CC(=O)CCc1ccc(O)c(OC)c1	8032024	Efficacy	=	11.4	%		Efficacy	=	11.4	%			0	BAO_0000656	UO_0000187	http://qudt.org/vocab/unit#Percent	802412	CHEMBL1954855	F	Agonist activity at rat TRPA1 ion channel expressed in HEK293 cells assessed as calcium influx by fluo-4-Am-based fluorimetry relative to allyl isothiocyanate	1	Scientific Literature	Rattus norvegicus		10116	Autocuration	BAO_0000219	101095	CHEMBL5160	SINGLE PROTEIN	Q6RI86	Transient receptor potential cation channel subfamily A member 1	Rattus norvegicus	9	Protein			61132	CHEMBL1949507
CHEMBL491590	484427	CHEMBL491590	484427		15	344.41	2.99	86.99	0	COc1cc(CC[C@@H](O)CC(=O)CCc2ccc(O)cc2)ccc1O	13440244	Activity	=	92.3	%		Activity	=	92.3	%			0	BAO_0001103	UO_0000187	http://qudt.org/vocab/unit#Percent	983752	CHEMBL2427905	A	Cytotoxicity against mouse B16-4A5 cells assessed as cell viability at 10 uM after 70 hrs by WST-8 assay in presence of theophylline	1	Scientific Literature	Mus musculus		10090	Autocuration	BAO_0000219	22224	CHEMBL612558	ADMET		ADMET		0	Unassigned			74836	CHEMBL2424597
CHEMBL491590	484427	CHEMBL491590	484427		15	344.41	2.99	86.99	0	COc1cc(CC[C@@H](O)CC(=O)CCc2ccc(O)cc2)ccc1O	13440259	Activity	=	95.2	%		Activity	=	95.2	%			0	BAO_0001103	UO_0000187	http://qudt.org/vocab/unit#Percent	983753	CHEMBL2427906	A	Cytotoxicity against mouse B16-4A5 cells assessed as cell viability at 3 uM after 70 hrs by WST-8 assay in presence of theophylline	1	Scientific Literature	Mus musculus		10090	Autocuration	BAO_0000219	22224	CHEMBL612558	ADMET		ADMET		0	Unassigned			74836	CHEMBL2424597
CHEMBL491590	484427	CHEMBL491590	484427		15	344.41	2.99	86.99	0	COc1cc(CC[C@@H](O)CC(=O)CCc2ccc(O)cc2)ccc1O	13440229	Inhibition	<	17	%		INH	<	17	%			0	BAO_0000201	UO_0000187	http://qudt.org/vocab/unit#Percent	983751	CHEMBL2427904	B	Inhibition of mushroom tyrosinase at 10 uM	1	Scientific Literature	Agaricus bisporus		5341	Autocuration	BAO_0000357	100675	CHEMBL3318	SINGLE PROTEIN	O42713	Tyrosinase	Agaricus bisporus	9	Protein			74836	CHEMBL2424597
CHEMBL491590	484427	CHEMBL491590	484427		15	344.41	2.99	86.99	0	COc1cc(CC[C@@H](O)CC(=O)CCc2ccc(O)cc2)ccc1O	13440342	Inhibition	=	4	%		INH	=	4	%			0	BAO_0000201	UO_0000187	http://qudt.org/vocab/unit#Percent	983759	CHEMBL2427912	F	Antimelanogenic activity in mouse B16-4A5 cells assessed as inhibition of theophylline-induced melanin production at 0.1 uM after 72 hrs by spectrophotometry relative to control	1	Scientific Literature	Mus musculus		10090	Autocuration	BAO_0000219	22221	CHEMBL3879801	NON-MOLECULAR		Placeholder for assays where the target is a tissue/organism etc		1	Non-molecular			74836	CHEMBL2424597
CHEMBL491590	484427	CHEMBL491590	484427		15	344.41	2.99	86.99	0	COc1cc(CC[C@@H](O)CC(=O)CCc2ccc(O)cc2)ccc1O	13440297	Inhibition	=	4.4	%		INH	=	4.4	%			0	BAO_0000201	UO_0000187	http://qudt.org/vocab/unit#Percent	983756	CHEMBL2427909	F	Antimelanogenic activity in mouse B16-4A5 cells assessed as inhibition of theophylline-induced melanin production at 3 uM after 72 hrs by spectrophotometry relative to control	1	Scientific Literature	Mus musculus		10090	Autocuration	BAO_0000219	22221	CHEMBL3879801	NON-MOLECULAR		Placeholder for assays where the target is a tissue/organism etc		1	Non-molecular			74836	CHEMBL2424597
CHEMBL491590	484427	CHEMBL491590	484427		15	344.41	2.99	86.99	0	COc1cc(CC[C@@H](O)CC(=O)CCc2ccc(O)cc2)ccc1O	13440312	Inhibition	=	16.6	%		INH	=	16.6	%			0	BAO_0000201	UO_0000187	http://qudt.org/vocab/unit#Percent	983757	CHEMBL2427910	F	Antimelanogenic activity in mouse B16-4A5 cells assessed as inhibition of theophylline-induced melanin production at 1 uM after 72 hrs by spectrophotometry relative to control	1	Scientific Literature	Mus musculus		10090	Autocuration	BAO_0000219	22221	CHEMBL3879801	NON-MOLECULAR		Placeholder for assays where the target is a tissue/organism etc		1	Non-molecular			74836	CHEMBL2424597
CHEMBL491590	484427	CHEMBL491590	484427		7	344.41	2.99	86.99	0	COc1cc(CC[C@@H](O)CC(=O)CCc2ccc(O)cc2)ccc1O	2534375	Inhibition	=	38.3	%		INH	=	38.3	%			0	BAO_0000201	UO_0000187	http://qudt.org/vocab/unit#Percent	484153	CHEMBL965134	F	Antiemetic activity against copper sulphate-induced emesis in young chicks assessed as decrease in retching at 50 mg/kg, ip measured for 10 mins	1	Scientific Literature	Gallus gallus		9031	Autocuration	BAO_0000218	50501	CHEMBL613109	ORGANISM		Gallus gallus	Gallus gallus	1	Non-molecular			41492	CHEMBL1150636
CHEMBL491590	484427	CHEMBL491590	484427		15	344.41	2.99	86.99	0	COc1cc(CC[C@@H](O)CC(=O)CCc2ccc(O)cc2)ccc1O	13440283	Inhibition	=	-24.9	%		INH	=	-24.9	%		Outside typical range	0	BAO_0000201	UO_0000187	http://qudt.org/vocab/unit#Percent	983755	CHEMBL2427908	F	Antimelanogenic activity in mouse B16-4A5 cells assessed as inhibition of theophylline-induced melanin production at 10 uM after 72 hrs by spectrophotometry relative to control	1	Scientific Literature	Mus musculus		10090	Autocuration	BAO_0000219	22221	CHEMBL3879801	NON-MOLECULAR		Placeholder for assays where the target is a tissue/organism etc		1	Non-molecular			74836	CHEMBL2424597
CHEMBL491590	484427	CHEMBL491590	484427		15	344.41	2.99	86.99	0	COc1cc(CC[C@@H](O)CC(=O)CCc2ccc(O)cc2)ccc1O	13440327	Inhibition	=	-11.9	%		INH	=	-11.9	%		Outside typical range	0	BAO_0000201	UO_0000187	http://qudt.org/vocab/unit#Percent	983758	CHEMBL2427911	F	Antimelanogenic activity in mouse B16-4A5 cells assessed as inhibition of theophylline-induced melanin production at 0.3 uM after 72 hrs by spectrophotometry relative to control	1	Scientific Literature	Mus musculus		10090	Autocuration	BAO_0000219	22221	CHEMBL3879801	NON-MOLECULAR		Placeholder for assays where the target is a tissue/organism etc		1	Non-molecular			74836	CHEMBL2424597
CHEMBL491591	484428	CHEMBL491591	484428		8	344.41	2.99	86.99	0	COc1cc(CCC(=O)C[C@H](O)CCc2ccc(O)cc2)ccc1O	2534374	Inhibition	=	12.4	%		INH	=	12.4	%			0	BAO_0000201	UO_0000187	http://qudt.org/vocab/unit#Percent	484153	CHEMBL965134	F	Antiemetic activity against copper sulphate-induced emesis in young chicks assessed as decrease in retching at 50 mg/kg, ip measured for 10 mins	1	Scientific Literature	Gallus gallus		9031	Autocuration	BAO_0000218	50501	CHEMBL613109	ORGANISM		Gallus gallus	Gallus gallus	1	Non-molecular			41492	CHEMBL1150636
CHEMBL527012	511082	CHEMBL527012	511082		(-)-29	420.63	6.1	77.76	1	CCCCCCCCCCCCC[C@@H](O)C[C@@H](O)CC(=O)CCc1ccc(O)cc1	2229512	CC50	=	34500	nM		CC50	=	34.5	uM			0	BAO_0000187	UO_0000065	http://www.openphacts.org/units/Nanomolar	510736	CHEMBL995247	A	Cytotoxicity against human K562 cells assessed as radioactive thymidine incorporation after 24 hrs	1	Scientific Literature	Homo sapiens		9606	Autocuration	BAO_0000219	80186	CHEMBL385	CELL-LINE		K562	Homo sapiens	1	Non-molecular			44208	CHEMBL1156632
CHEMBL527012	511082	CHEMBL527012	511082		(-)-29	420.63	6.1	77.76	1	CCCCCCCCCCCCC[C@@H](O)C[C@@H](O)CC(=O)CCc1ccc(O)cc1	2229482	IC50	>	10000	nM		IC50	>	10	uM			0	BAO_0000190	UO_0000065	http://www.openphacts.org/units/Nanomolar	510498	CHEMBL1006439	F	Antimalarial activity against Plasmodium falciparum 3D7 in human erythrocytes after 48hrs by [3H]hypoxanthine uptake	1	Scientific Literature	Plasmodium falciparum 3D7		36329	Autocuration	BAO_0000218	50425	CHEMBL364	ORGANISM		Plasmodium falciparum	Plasmodium falciparum	1	Non-molecular			44208	CHEMBL1156632
CHEMBL527012	511082	CHEMBL527012	511082		(-)-29	420.63	6.1	77.76	1	CCCCCCCCCCCCC[C@@H](O)C[C@@H](O)CC(=O)CCc1ccc(O)cc1	2229564	Selectivity Index	=	35	-		Selectivity Index	=	35				0				510501	CHEMBL1006442	F	Selectivity index, ratio of CC50 for human K562 cells to IC50 for Plasmodium falciparum 3D7	1	Scientific Literature				Autocuration	BAO_0000219	22226	CHEMBL612545	UNCHECKED		Unchecked		0	Unassigned			44208	CHEMBL1156632
CHEMBL527012	511082	CHEMBL527012	511082		(-)-29	420.63	6.1	77.76	1	CCCCCCCCCCCCC[C@@H](O)C[C@@H](O)CC(=O)CCc1ccc(O)cc1	2229588	Selectivity Index	=	35	-		Selectivity Index	=	35				0				510502	CHEMBL1006443	F	Selectivity index, ratio of CC50 for human K562 cells to IC50 for Toxoplasma gondii RH-beta1	1	Scientific Literature				Autocuration	BAO_0000219	22226	CHEMBL612545	UNCHECKED		Unchecked		0	Unassigned			44208	CHEMBL1156632
CHEMBL527012	511082	CHEMBL527012	511082		(-)-29	420.63	6.1	77.76	1	CCCCCCCCCCCCC[C@@H](O)C[C@@H](O)CC(=O)CCc1ccc(O)cc1	2229540	IC50					IC50				Not Determined		0	BAO_0000190			510499	CHEMBL1006440	F	Antitoxoplasmal activity against Toxoplasma gondii RH-beta1 in HFF cells assessed as beta-galactosidase activity after 48 to 72 hrs by colorimetric microtiter assay	1	Scientific Literature	Toxoplasma gondii	RH-beta1	5811	Autocuration	BAO_0000218	50472	CHEMBL612888	ORGANISM		Toxoplasma gondii	Toxoplasma gondii	1	Non-molecular			44208	CHEMBL1156632
CHEMBL1950592	1279570	CHEMBL1950592	1279570		3a	384.52	4.85	66.76	0	COc1cc(CCC(=O)CC(O)CCCCCCc2ccccc2)ccc1O	8032053	EC50	=	110	nM	6.96	EC50	=	0.11	uM			0	BAO_0000188	UO_0000065	http://www.openphacts.org/units/Nanomolar	802410	CHEMBL1954853	F	Agonist activity at human TRPV1 ion channel expressed in HEK293 cells assessed as calcium influx by fluo-4-Am-based fluorimetry	1	Scientific Literature	Homo sapiens		9606	Autocuration	BAO_0000219	10260	CHEMBL4794	SINGLE PROTEIN	Q8NER1	Vanilloid receptor	Homo sapiens	9	Protein	Ion_trans	high	61132	CHEMBL1949507
CHEMBL549472	563320	CHEMBL549472	563320		[10]-gingerol	350.5	4.79	66.76	0	CCCCCCCCC[C@H](O)CC(=O)CCc1ccc(O)c(OC)c1	15460998	IC50	=	12000	nM	4.92	IC50	=	12	uM			0	BAO_0000190	UO_0000065	http://www.openphacts.org/units/Nanomolar	1493440	CHEMBL3528452	P	Antioxidant activity assessed as DPPH radical scavenging activity	1	Scientific Literature				Autocuration	BAO_0000100	22229	CHEMBL2362975	NO TARGET		No relevant target		0	Unassigned			92089	CHEMBL3526065
CHEMBL549472	563320	CHEMBL549472	563320		3	350.5	4.79	66.76	0	CCCCCCCCC[C@H](O)CC(=O)CCc1ccc(O)c(OC)c1	2663311	IC50	=	111700	nM		IC50	=	111.7	uM		Outside typical range	0	BAO_0000190	UO_0000065	http://www.openphacts.org/units/Nanomolar	573081	CHEMBL1052285	A	Cytotoxicity against rat RBL2H3 cells after 12 hrs by MTT assay	1	Scientific Literature	Rattus norvegicus		10116	Autocuration	BAO_0000219	22224	CHEMBL612558	ADMET		ADMET		0	Unassigned			47653	CHEMBL1151979
CHEMBL1950592	1279570	CHEMBL1950592	1279570		3a	384.52	4.85	66.76	0	COc1cc(CCC(=O)CC(O)CCCCCCc2ccccc2)ccc1O	8032032	IC50	=	110	nM	6.96	IC50	=	0.11	uM			0	BAO_0000190	UO_0000065	http://www.openphacts.org/units/Nanomolar	802411	CHEMBL1954854	F	Antagonist activity at human TRPV1 ion channel expressed in HEK293 cells assessed as inhibition of capsaicin-induced calcium influx incubated for 5 mins prior to capsicin-induction by fluo-4-AM-based fluorimetry	1	Scientific Literature	Homo sapiens		9606	Autocuration	BAO_0000219	10260	CHEMBL4794	SINGLE PROTEIN	Q8NER1	Vanilloid receptor	Homo sapiens	9	Protein	Ion_trans	high	61132	CHEMBL1949507
CHEMBL402978	425474	CHEMBL402978	425474	GINGEROL	6-Gingerol	294.39	3.23	66.76	0	CCCCC[C@H](O)CC(=O)CCc1ccc(O)c(OC)c1	3296171	Activity	>	50	%		Activity	>	50	%			0	BAO_0001103	UO_0000187	http://qudt.org/vocab/unit#Percent	631801	CHEMBL1108194	B	Displacement of [3H]8-OH-DPAT from 5HT1A receptor expressed in HEK293 cells at 25 ug/ml after 2 hrs by liquid scintillation counting	1	Scientific Literature				Autocuration	BAO_0000219	51	CHEMBL214	SINGLE PROTEIN	P08908	Serotonin 1a (5-HT1a) receptor	Homo sapiens	8	Homologous protein			51109	CHEMBL1157931
CHEMBL549472	563320	CHEMBL549472	563320		3	350.5	4.79	66.76	0	CCCCCCCCC[C@H](O)CC(=O)CCc1ccc(O)c(OC)c1	2662973	Inhibition	=	60	%		INH	=	60	%			0	BAO_0000201	UO_0000187	http://qudt.org/vocab/unit#Percent	573084	CHEMBL1052288	F	Antiallergic activity in mIgE-DNP and DNP-BSA-stimulated rat RBL2H3 cells assessed as inhibition of beta-hexosaminidase release at 1 uM pretreated before mIgE-DNP challenge measured after 12 hrs relative to control	1	Scientific Literature	Rattus norvegicus		10116	Autocuration	BAO_0000219	80420	CHEMBL614632	CELL-LINE		RBL-2H3	Rattus norvegicus	1	Non-molecular			47653	CHEMBL1151979
CHEMBL549472	563320	CHEMBL549472	563320		3	350.5	4.79	66.76	0	CCCCCCCCC[C@H](O)CC(=O)CCc1ccc(O)c(OC)c1	2662970	Inhibition	=	60	%		INH	=	60	%			0	BAO_0000201	UO_0000187	http://qudt.org/vocab/unit#Percent	573089	CHEMBL1052293	F	Antiallergic activity in mIgE-DNP and DNP-BSA-stimulated rat RBL2H3 cells assessed as inhibition of beta-hexosaminidase release at 1 uM pretreated before mIgE-DNP challenge measured after 24 hrs relative to control	1	Scientific Literature	Rattus norvegicus		10116	Autocuration	BAO_0000219	80420	CHEMBL614632	CELL-LINE		RBL-2H3	Rattus norvegicus	1	Non-molecular			47653	CHEMBL1151979
CHEMBL549472	563320	CHEMBL549472	563320		3	350.5	4.79	66.76	0	CCCCCCCCC[C@H](O)CC(=O)CCc1ccc(O)c(OC)c1	2662968	Inhibition	=	60	%		INH	=	60	%			0	BAO_0000201	UO_0000187	http://qudt.org/vocab/unit#Percent	573090	CHEMBL1052294	F	Antiallergic activity in mIgE-DNP and DNP-BSA-stimulated rat RBL2H3 cells assessed as inhibition of beta-hexosaminidase release at 1 uM pretreated before mIgE-DNP challenge measured after 48 hrs relative to control	1	Scientific Literature	Rattus norvegicus		10116	Autocuration	BAO_0000219	80420	CHEMBL614632	CELL-LINE		RBL-2H3	Rattus norvegicus	1	Non-molecular			47653	CHEMBL1151979
CHEMBL549472	563320	CHEMBL549472	563320		10-Gingerol	350.5	4.79	66.76	0	CCCCCCCCC[C@H](O)CC(=O)CCc1ccc(O)c(OC)c1	3296231	permeability	=	10	%		permeability	=	10	%			0	BAO_0002808	UO_0000187	http://qudt.org/vocab/unit#Percent	631806	CHEMBL1108199	A	Permeability in human Caco-2 cells assessed as passive diffusion after 3 hrs by HPLC	1	Scientific Literature	Homo sapiens		9606	Autocuration	BAO_0000219	80054	CHEMBL614058	CELL-LINE		Caco-2	Homo sapiens	1	Non-molecular			51109	CHEMBL1157931
CHEMBL549472	563320	CHEMBL549472	563320		3	350.5	4.79	66.76	0	CCCCCCCCC[C@H](O)CC(=O)CCc1ccc(O)c(OC)c1	2662979	Activity					Activity				Toxic		0	BAO_0000375			573083	CHEMBL1052287	A	Cytotoxicity against rat RBL2H3 cells at 120 uM after 12 hrs by MTT assay	1	Scientific Literature	Rattus norvegicus		10116	Autocuration	BAO_0000219	22224	CHEMBL612558	ADMET		ADMET		0	Unassigned			47653	CHEMBL1151979
CHEMBL549472	563320	CHEMBL549472	563320		3	350.5	4.79	66.76	0	CCCCCCCCC[C@H](O)CC(=O)CCc1ccc(O)c(OC)c1	2662964	Inhibition					INH				Active		0	BAO_0000376			573085	CHEMBL1052289	F	Antiallergic activity in mIgE-DNP and DNP-BSA-stimulated rat RBL2H3 cells assessed as inhibition of beta-hexosaminidase release at 100 uM pretreated before mIgE-DNP challenge measured after 12 hrs	1	Scientific Literature	Rattus norvegicus		10116	Autocuration	BAO_0000219	80420	CHEMBL614632	CELL-LINE		RBL-2H3	Rattus norvegicus	1	Non-molecular			47653	CHEMBL1151979
CHEMBL549472	563320	CHEMBL549472	563320		3	350.5	4.79	66.76	0	CCCCCCCCC[C@H](O)CC(=O)CCc1ccc(O)c(OC)c1	2662962	Inhibition					INH				Active		0	BAO_0000376			573086	CHEMBL1052290	F	Antiallergic activity in mIgE-DNP and DNP-BSA-stimulated rat RBL2H3 cells assessed as inhibition of beta-hexosaminidase release at 200 uM pretreated before mIgE-DNP challenge measured after 12 hrs	1	Scientific Literature	Rattus norvegicus		10116	Autocuration	BAO_0000219	80420	CHEMBL614632	CELL-LINE		RBL-2H3	Rattus norvegicus	1	Non-molecular			47653	CHEMBL1151979
CHEMBL549472	563320	CHEMBL549472	563320		3	350.5	4.79	66.76	0	CCCCCCCCC[C@H](O)CC(=O)CCc1ccc(O)c(OC)c1	2662956	Inhibition					INH				Active		0	BAO_0000376			573091	CHEMBL1052295	F	Antiallergic activity in mIgE-DNP and DNP-BSA-stimulated rat RBL2H3 cells assessed as inhibition of beta-hexosaminidase release at 100 uM pretreated before mIgE-DNP challenge measured after 24 hrs relative to control	1	Scientific Literature	Rattus norvegicus		10116	Autocuration	BAO_0000219	80420	CHEMBL614632	CELL-LINE		RBL-2H3	Rattus norvegicus	1	Non-molecular			47653	CHEMBL1151979
CHEMBL549472	563320	CHEMBL549472	563320		3	350.5	4.79	66.76	0	CCCCCCCCC[C@H](O)CC(=O)CCc1ccc(O)c(OC)c1	2662953	Inhibition					INH				Active		0	BAO_0000376			573092	CHEMBL1052296	F	Antiallergic activity in mIgE-DNP and DNP-BSA-stimulated rat RBL2H3 cells assessed as inhibition of beta-hexosaminidase release at 100 uM pretreated before mIgE-DNP challenge measured after 48 hrs relative to control	1	Scientific Literature	Rattus norvegicus		10116	Autocuration	BAO_0000219	80420	CHEMBL614632	CELL-LINE		RBL-2H3	Rattus norvegicus	1	Non-molecular			47653	CHEMBL1151979
CHEMBL549472	563320	CHEMBL549472	563320		3	350.5	4.79	66.76	0	CCCCCCCCC[C@H](O)CC(=O)CCc1ccc(O)c(OC)c1	2662951	Inhibition					INH				Active		0	BAO_0000376			573093	CHEMBL1052297	F	Antiallergic activity in mIgE-DNP and DNP-BSA-stimulated rat RBL2H3 cells assessed as inhibition of beta-hexosaminidase release at 200 uM pretreated before mIgE-DNP challenge measured after 24 hrs relative to control	1	Scientific Literature	Rattus norvegicus		10116	Autocuration	BAO_0000219	80420	CHEMBL614632	CELL-LINE		RBL-2H3	Rattus norvegicus	1	Non-molecular			47653	CHEMBL1151979
CHEMBL549472	563320	CHEMBL549472	563320		3	350.5	4.79	66.76	0	CCCCCCCCC[C@H](O)CC(=O)CCc1ccc(O)c(OC)c1	2662949	Inhibition					INH				Active		0	BAO_0000376			573094	CHEMBL1053033	F	Antiallergic activity in mIgE-DNP and DNP-BSA-stimulated rat RBL2H3 cells assessed as inhibition of beta-hexosaminidase release at 200 uM pretreated before mIgE-DNP challenge measured after 48 hrs relative to control	1	Scientific Literature	Rattus norvegicus		10116	Autocuration	BAO_0000219	80420	CHEMBL614632	CELL-LINE		RBL-2H3	Rattus norvegicus	1	Non-molecular			47653	CHEMBL1151979
CHEMBL549472	563320	CHEMBL549472	563320		10-Gingerol	350.5	4.79	66.76	0	CCCCCCCCC[C@H](O)CC(=O)CCc1ccc(O)c(OC)c1	3296184	Activity					Activity				Non-toxic		0	BAO_0000375			631799	CHEMBL1108192	A	Cytotoxicity against human Caco-2 cells at 50 ug/ml	1	Scientific Literature	Homo sapiens		9606	Autocuration	BAO_0000219	80054	CHEMBL614058	CELL-LINE		Caco-2	Homo sapiens	1	Non-molecular			51109	CHEMBL1157931
CHEMBL549472	563320	CHEMBL549472	563320		10-Gingerol	350.5	4.79	66.76	0	CCCCCCCCC[C@H](O)CC(=O)CCc1ccc(O)c(OC)c1	3296169	Activity	>	50	%		Activity	>	50	%			0	BAO_0001103	UO_0000187	http://qudt.org/vocab/unit#Percent	631801	CHEMBL1108194	B	Displacement of [3H]8-OH-DPAT from 5HT1A receptor expressed in HEK293 cells at 25 ug/ml after 2 hrs by liquid scintillation counting	1	Scientific Literature				Autocuration	BAO_0000219	51	CHEMBL214	SINGLE PROTEIN	P08908	Serotonin 1a (5-HT1a) receptor	Homo sapiens	8	Homologous protein			51109	CHEMBL1157931
CHEMBL1095671	627805	CHEMBL1095671	627805		8-Gingerol	322.45	4.01	66.76	0	CCCCCCC[C@H](O)CC(=O)CCc1ccc(O)c(OC)c1	3296170	Activity	>	50	%		Activity	>	50	%			0	BAO_0001103	UO_0000187	http://qudt.org/vocab/unit#Percent	631801	CHEMBL1108194	B	Displacement of [3H]8-OH-DPAT from 5HT1A receptor expressed in HEK293 cells at 25 ug/ml after 2 hrs by liquid scintillation counting	1	Scientific Literature				Autocuration	BAO_0000219	51	CHEMBL214	SINGLE PROTEIN	P08908	Serotonin 1a (5-HT1a) receptor	Homo sapiens	8	Homologous protein			51109	CHEMBL1157931
CHEMBL402978	425474	CHEMBL402978	425474	GINGEROL	SID26756481	294.39	3.23	66.76	0	CCCCC[C@H](O)CC(=O)CCc1ccc(O)c(OC)c1	6877608	Potency		474.4	nM		Potency		0.4744	uM	inconclusive		0	BAO_0000186	UO_0000065	http://www.openphacts.org/units/Nanomolar	752509	CHEMBL1794499	F	PUBCHEM_BIOASSAY: Inhibitors of Regulator of G Protein Signaling (RGS) 4: qHTS. (Class of assay: confirmatory) [Related pubchem assays (depositor defined):AID504856]	7	PubChem BioAssays				Autocuration	BAO_0000019	104173	CHEMBL1795091	SINGLE PROTEIN	P49798	Regulator of G-protein signaling 4	Homo sapiens	9	Protein			51887	CHEMBL1201862
CHEMBL595314	593191	CHEMBL595314	593191		3	328.41	3.29	66.76	0	COc1cc(CC[C@@H](O)CC(=O)CCc2ccccc2)ccc1O	3072323	IC50	=	30000	nM	4.52	IC50	=	30	uM			0	BAO_0000190	UO_0000065	http://www.openphacts.org/units/Nanomolar	601529	CHEMBL1044224	F	Inhibition of melanogenesis in theophylline-stimulated mouse B16-4A5 cells after 72 hrs	1	Scientific Literature	Mus musculus		10090	Autocuration	BAO_0000219	80035	CHEMBL381	CELL-LINE		B16	Mus musculus	1	Non-molecular			49181	CHEMBL1152510
CHEMBL1506910	930794	CHEMBL1506910	930794		SID24841415	328.41	3.29	66.76	0	COc1cc(CCC(O)CC(=O)CCc2ccccc2)ccc1O	8253830	Potency		816.2	nM		Potency		0.8162	uM	inactive		0	BAO_0000186	UO_0000065	http://www.openphacts.org/units/Nanomolar	809012	CHEMBL1963979	F	PUBCHEM_BIOASSAY: qHTS Assay for Compounds that Act as Potentiators of the Vanilloid Receptor 1: Hit Validation. (Class of assay: confirmatory)	7	PubChem BioAssays				Autocuration	BAO_0000019	10260	CHEMBL4794	SINGLE PROTEIN	Q8NER1	Vanilloid receptor	Homo sapiens	9	Protein			51887	CHEMBL1201862
CHEMBL595314	593191	CHEMBL595314	593191		3	328.41	3.29	66.76	0	COc1cc(CC[C@@H](O)CC(=O)CCc2ccccc2)ccc1O	3072389	IC50	>	100000	nM		IC50	>	100	uM			0	BAO_0000190	UO_0000065	http://www.openphacts.org/units/Nanomolar	601535	CHEMBL1044230	F	Inhibition of theophylline-stimulated mouse B16-4A5 cell proliferation assessed as cell viability after 68 hrs by WST8 assay	1	Scientific Literature	Mus musculus		10090	Autocuration	BAO_0000219	22221	CHEMBL3879801	NON-MOLECULAR		Placeholder for assays where the target is a tissue/organism etc		1	Non-molecular			49181	CHEMBL1152510
CHEMBL1950586	1279564	CHEMBL1950586	1279564		1e	264.36	3.23	57.53	0	CCCCCC(O)CC(=O)CCc1ccc(O)cc1	8032061	EC50	=	1200	nM	5.92	EC50	=	1.2	uM			0	BAO_0000188	UO_0000065	http://www.openphacts.org/units/Nanomolar	802410	CHEMBL1954853	F	Agonist activity at human TRPV1 ion channel expressed in HEK293 cells assessed as calcium influx by fluo-4-Am-based fluorimetry	1	Scientific Literature	Homo sapiens		9606	Autocuration	BAO_0000219	10260	CHEMBL4794	SINGLE PROTEIN	Q8NER1	Vanilloid receptor	Homo sapiens	9	Protein	Ion_trans	high	61132	CHEMBL1949507
CHEMBL1506910	930794	CHEMBL1506910	930794		SID24841415	328.41	3.29	66.76	0	COc1cc(CCC(O)CC(=O)CCc2ccccc2)ccc1O	8508405	Potency		2022.7	nM		Potency		2.0227	uM	inactive		0	BAO_0000186	UO_0000065	http://www.openphacts.org/units/Nanomolar	809030	CHEMBL1963997	F	PUBCHEM_BIOASSAY: qHTS Assay for Compounds that Act as Agonists of the Vanilloid Receptor 1: Hit Validation. (Class of assay: confirmatory)	7	PubChem BioAssays				Autocuration	BAO_0000019	10260	CHEMBL4794	SINGLE PROTEIN	Q8NER1	Vanilloid receptor	Homo sapiens	9	Protein			51887	CHEMBL1201862
CHEMBL3884665	2097996	CHEMBL3884665	2097996		D10	362.51	4.87	55.76	0	CCCCCC(O)CC(=O)CCc1ccc(OCC=C(C)C)c(OC)c1	16843493	IC50	=	3010	nM	5.52	IC50	=	3.01	uM			0	BAO_0000190	UO_0000065	http://www.openphacts.org/units/Nanomolar	1634260	CHEMBL3877052	B	Inhibition of recombinant C-terminal His-tagged human LTA4H aminopeptidase activity expressed in Escherichia coli using L-alanine-4-nitro-anilide hydrochloride as substrate preincubated for 20 mins followed by substrate addition	1	Scientific Literature	Homo sapiens		9606	Autocuration	BAO_0000019	237	CHEMBL4618	SINGLE PROTEIN	P09960	Leukotriene A4 hydrolase	Homo sapiens	9	Protein			102109	CHEMBL3875224
CHEMBL595314	593191	CHEMBL595314	593191		3	328.41	3.29	66.76	0	COc1cc(CC[C@@H](O)CC(=O)CCc2ccccc2)ccc1O	3072334	Inhibition	=	5.3	%		INH	=	5.3	%			0	BAO_0000201	UO_0000187	http://qudt.org/vocab/unit#Percent	601530	CHEMBL1044225	F	Inhibition of theophylline-stimulated mouse B16-4A5 cell proliferation assessed as cell viability at 1 uM after 68 hrs by WST8 assay	1	Scientific Literature	Mus musculus		10090	Autocuration	BAO_0000219	22221	CHEMBL3879801	NON-MOLECULAR		Placeholder for assays where the target is a tissue/organism etc		1	Non-molecular			49181	CHEMBL1152510
CHEMBL1950586	1279564	CHEMBL1950586	1279564		1e	264.36	3.23	57.53	0	CCCCCC(O)CC(=O)CCc1ccc(O)cc1	8032020	Efficacy	=	114.3	%		Efficacy	=	114.3	%			0	BAO_0000656	UO_0000187	http://qudt.org/vocab/unit#Percent	802412	CHEMBL1954855	F	Agonist activity at rat TRPA1 ion channel expressed in HEK293 cells assessed as calcium influx by fluo-4-Am-based fluorimetry relative to allyl isothiocyanate	1	Scientific Literature	Rattus norvegicus		10116	Autocuration	BAO_0000219	101095	CHEMBL5160	SINGLE PROTEIN	Q6RI86	Transient receptor potential cation channel subfamily A member 1	Rattus norvegicus	9	Protein			61132	CHEMBL1949507
CHEMBL595314	593191	CHEMBL595314	593191		3	328.41	3.29	66.76	0	COc1cc(CC[C@@H](O)CC(=O)CCc2ccccc2)ccc1O	3071245	Inhibition	=	7.5	%		INH	=	7.5	%			0	BAO_0000201	UO_0000187	http://qudt.org/vocab/unit#Percent	601524	CHEMBL1044219	F	Inhibition of melanogenesis in theophylline-stimulated mouse B16-4A5 cells at 1 uM after 72 hrs	1	Scientific Literature	Mus musculus		10090	Autocuration	BAO_0000219	22226	CHEMBL612545	UNCHECKED		Unchecked		0	Unassigned			49181	CHEMBL1152510
CHEMBL595314	593191	CHEMBL595314	593191		3	328.41	3.29	66.76	0	COc1cc(CC[C@@H](O)CC(=O)CCc2ccccc2)ccc1O	3071255	Inhibition	=	8.9	%		INH	=	8.9	%			0	BAO_0000201	UO_0000187	http://qudt.org/vocab/unit#Percent	601525	CHEMBL1044220	F	Inhibition of melanogenesis in theophylline-stimulated mouse B16-4A5 cells at 3 uM after 72 hrs	1	Scientific Literature	Mus musculus		10090	Autocuration	BAO_0000219	22226	CHEMBL612545	UNCHECKED		Unchecked		0	Unassigned			49181	CHEMBL1152510
CHEMBL1950582	1279560	CHEMBL1950582	1279560		1a, Racemic [6]-gingerol	294.39	3.23	66.76	0	CCCCCC(O)CC(=O)CCc1ccc(O)c(OC)c1	8032065	EC50	=	3300	nM	5.48	EC50	=	3.3	uM			0	BAO_0000188	UO_0000065	http://www.openphacts.org/units/Nanomolar	802410	CHEMBL1954853	F	Agonist activity at human TRPV1 ion channel expressed in HEK293 cells assessed as calcium influx by fluo-4-Am-based fluorimetry	1	Scientific Literature	Homo sapiens		9606	Autocuration	BAO_0000219	10260	CHEMBL4794	SINGLE PROTEIN	Q8NER1	Vanilloid receptor	Homo sapiens	9	Protein	Ion_trans	high	61132	CHEMBL1949507
CHEMBL595314	593191	CHEMBL595314	593191		3	328.41	3.29	66.76	0	COc1cc(CC[C@@H](O)CC(=O)CCc2ccccc2)ccc1O	3072345	Inhibition	=	11.7	%		INH	=	11.7	%			0	BAO_0000201	UO_0000187	http://qudt.org/vocab/unit#Percent	601531	CHEMBL1044226	F	Inhibition of theophylline-stimulated mouse B16-4A5 cell proliferation assessed as cell viability at 3 uM after 68 hrs by WST8 assay	1	Scientific Literature	Mus musculus		10090	Autocuration	BAO_0000219	22221	CHEMBL3879801	NON-MOLECULAR		Placeholder for assays where the target is a tissue/organism etc		1	Non-molecular			49181	CHEMBL1152510
CHEMBL595314	593191	CHEMBL595314	593191		3	328.41	3.29	66.76	0	COc1cc(CC[C@@H](O)CC(=O)CCc2ccccc2)ccc1O	3072356	Inhibition	=	11.8	%		INH	=	11.8	%			0	BAO_0000201	UO_0000187	http://qudt.org/vocab/unit#Percent	601532	CHEMBL1044227	F	Inhibition of theophylline-stimulated mouse B16-4A5 cell proliferation assessed as cell viability at 10 uM after 68 hrs by WST8 assay	1	Scientific Literature	Mus musculus		10090	Autocuration	BAO_0000219	22221	CHEMBL3879801	NON-MOLECULAR		Placeholder for assays where the target is a tissue/organism etc		1	Non-molecular			49181	CHEMBL1152510
CHEMBL595314	593191	CHEMBL595314	593191		3	328.41	3.29	66.76	0	COc1cc(CC[C@@H](O)CC(=O)CCc2ccccc2)ccc1O	3072367	Inhibition	=	15.1	%		INH	=	15.1	%			0	BAO_0000201	UO_0000187	http://qudt.org/vocab/unit#Percent	601533	CHEMBL1044228	F	Inhibition of theophylline-stimulated mouse B16-4A5 cell proliferation assessed as cell viability at 30 uM after 68 hrs by WST8 assay	1	Scientific Literature	Mus musculus		10090	Autocuration	BAO_0000219	22221	CHEMBL3879801	NON-MOLECULAR		Placeholder for assays where the target is a tissue/organism etc		1	Non-molecular			49181	CHEMBL1152510
CHEMBL595314	593191	CHEMBL595314	593191		3	328.41	3.29	66.76	0	COc1cc(CC[C@@H](O)CC(=O)CCc2ccccc2)ccc1O	3072378	Inhibition	=	20.8	%		INH	=	20.8	%			0	BAO_0000201	UO_0000187	http://qudt.org/vocab/unit#Percent	601534	CHEMBL1044229	F	Inhibition of theophylline-stimulated mouse B16-4A5 cell proliferation assessed as cell viability at 100 uM after 68 hrs by WST8 assay	1	Scientific Literature	Mus musculus		10090	Autocuration	BAO_0000219	22221	CHEMBL3879801	NON-MOLECULAR		Placeholder for assays where the target is a tissue/organism etc		1	Non-molecular			49181	CHEMBL1152510
CHEMBL595314	593191	CHEMBL595314	593191		3	328.41	3.29	66.76	0	COc1cc(CC[C@@H](O)CC(=O)CCc2ccccc2)ccc1O	3072294	Inhibition	=	23.4	%		INH	=	23.4	%			0	BAO_0000201	UO_0000187	http://qudt.org/vocab/unit#Percent	601526	CHEMBL1044221	F	Inhibition of melanogenesis in theophylline-stimulated mouse B16-4A5 cells at 10 uM after 72 hrs	1	Scientific Literature	Mus musculus		10090	Autocuration	BAO_0000219	22226	CHEMBL612545	UNCHECKED		Unchecked		0	Unassigned			49181	CHEMBL1152510
CHEMBL595314	593191	CHEMBL595314	593191		3	328.41	3.29	66.76	0	COc1cc(CC[C@@H](O)CC(=O)CCc2ccccc2)ccc1O	3072305	Inhibition	=	49.2	%		INH	=	49.2	%			0	BAO_0000201	UO_0000187	http://qudt.org/vocab/unit#Percent	601527	CHEMBL1044222	F	Inhibition of melanogenesis in theophylline-stimulated mouse B16-4A5 cells at 30 uM after 72 hrs	1	Scientific Literature	Mus musculus		10090	Autocuration	BAO_0000219	22226	CHEMBL612545	UNCHECKED		Unchecked		0	Unassigned			49181	CHEMBL1152510
CHEMBL595314	593191	CHEMBL595314	593191		3	328.41	3.29	66.76	0	COc1cc(CC[C@@H](O)CC(=O)CCc2ccccc2)ccc1O	3072315	Inhibition	=	81.1	%		INH	=	81.1	%			0	BAO_0000201	UO_0000187	http://qudt.org/vocab/unit#Percent	601528	CHEMBL1044223	F	Inhibition of melanogenesis in theophylline-stimulated mouse B16-4A5 cells at 100 uM after 72 hrs	1	Scientific Literature	Mus musculus		10090	Autocuration	BAO_0000219	22226	CHEMBL612545	UNCHECKED		Unchecked		0	Unassigned			49181	CHEMBL1152510
CHEMBL1094101	626685	CHEMBL1094101	626685		7	280.41	4.05	49.69	0	CCCCCCCC(O)CCc1ccc(O)c(OC)c1	10987372	FC	=	1	-		FC	=	1				0				833887	CHEMBL2072376	B	Inhibition of Multidrug resistance efflux pump in Mycobacterium smegmatis str. MC2 155 ATCC 700084 assessed as reduction in isoniazid bromide MIC presence of test compound at 16 mg/L	1	Scientific Literature	Mycobacterium smegmatis str. MC2 155	ATCC 700084	246196	Autocuration	BAO_0000019	22226	CHEMBL612545	UNCHECKED		Unchecked		0	Unassigned			62974	CHEMBL2069298
CHEMBL1094101	626685	CHEMBL1094101	626685		7	280.41	4.05	49.69	0	CCCCCCCC(O)CCc1ccc(O)c(OC)c1	10987363	FC	=	2	-		FC	=	2				0				833884	CHEMBL2072373	B	Inhibition of Multidrug resistance efflux pump in Mycobacterium smegmatis str. MC2 155 ATCC 700084 assessed as reduction in ethambutol bromide MIC presence of test compound at 16 mg/L	1	Scientific Literature	Mycobacterium smegmatis str. MC2 155	ATCC 700084	246196	Autocuration	BAO_0000019	22226	CHEMBL612545	UNCHECKED		Unchecked		0	Unassigned			62974	CHEMBL2069298
CHEMBL1094101	626685	CHEMBL1094101	626685		7	280.41	4.05	49.69	0	CCCCCCCC(O)CCc1ccc(O)c(OC)c1	10987354	FC	=	2	-		FC	=	2				0				833880	CHEMBL2072369	B	Inhibition of Multidrug resistance efflux pump in Mycobacterium smegmatis str. MC2 155 ATCC 700084 assessed as reduction in ciprofloxacin bromide MIC presence of test compound at 16 mg/L	1	Scientific Literature	Mycobacterium smegmatis str. MC2 155	ATCC 700084	246196	Autocuration	BAO_0000019	22226	CHEMBL612545	UNCHECKED		Unchecked		0	Unassigned			62974	CHEMBL2069298
CHEMBL1094101	626685	CHEMBL1094101	626685		7	280.41	4.05	49.69	0	CCCCCCCC(O)CCc1ccc(O)c(OC)c1	10987345	FC	=	4	-		FC	=	4				0				833877	CHEMBL2072366	B	Inhibition of Multidrug resistance efflux pump in Mycobacterium smegmatis str. MC2 155 ATCC 700084 assessed as reduction in ethidium bromide MIC presence of test compound at 16 mg/L	1	Scientific Literature	Mycobacterium smegmatis str. MC2 155	ATCC 700084	246196	Autocuration	BAO_0000019	22226	CHEMBL612545	UNCHECKED		Unchecked		0	Unassigned			62974	CHEMBL2069298
CHEMBL1094101	626685	CHEMBL1094101	626685		7	280.41	4.05	49.69	0	CCCCCCCC(O)CCc1ccc(O)c(OC)c1	10987381	FC	=	4	-		FC	=	4				0				833890	CHEMBL2072379	B	Inhibition of Multidrug resistance efflux pump in Mycobacterium smegmatis str. MC2 155 ATCC 700084 assessed as reduction in rifampicin bromide MIC presence of test compound at 16 mg/L	1	Scientific Literature	Mycobacterium smegmatis str. MC2 155	ATCC 700084	246196	Autocuration	BAO_0000019	22226	CHEMBL612545	UNCHECKED		Unchecked		0	Unassigned			62974	CHEMBL2069298
CHEMBL1950582	1279560	CHEMBL1950582	1279560		1a, Racemic [6]-gingerol	294.39	3.23	66.76	0	CCCCCC(O)CC(=O)CCc1ccc(O)c(OC)c1	8032044	IC50	=	5000	nM	5.3	IC50	=	5	uM			0	BAO_0000190	UO_0000065	http://www.openphacts.org/units/Nanomolar	802411	CHEMBL1954854	F	Antagonist activity at human TRPV1 ion channel expressed in HEK293 cells assessed as inhibition of capsaicin-induced calcium influx incubated for 5 mins prior to capsicin-induction by fluo-4-AM-based fluorimetry	1	Scientific Literature	Homo sapiens		9606	Autocuration	BAO_0000219	10260	CHEMBL4794	SINGLE PROTEIN	Q8NER1	Vanilloid receptor	Homo sapiens	9	Protein	Ion_trans	high	61132	CHEMBL1949507
CHEMBL1094101	626685	CHEMBL1094101	626685		7	280.41	4.05	49.69	0	CCCCCCCC(O)CCc1ccc(O)c(OC)c1	10987340	MIC	=	32	ug.mL-1		MIC	=	32	mg/L			0	BAO_0002146	UO_0000274	http://www.openphacts.org/units/MicrogramPerMilliliter	833876	CHEMBL2072365	F	Antimicrobial activity against Mycobacterium smegmatis str. MC2 155 ATCC 700084 incubated for 72 hrs in Mueller-Hinton broth medium by MTT assay	1	Scientific Literature	Mycobacterium smegmatis str. MC2 155	ATCC 700084	246196	Autocuration	BAO_0000218	106924	CHEMBL2366793	ORGANISM		Mycobacterium smegmatis str. MC2 155	Mycobacterium smegmatis str. MC2 155	1	Non-molecular			62974	CHEMBL2069298
CHEMBL1094101	626685	CHEMBL1094101	626685		7	280.41	4.05	49.69	0	CCCCCCCC(O)CCc1ccc(O)c(OC)c1	10987331	MIC	=	128	ug.mL-1		MIC	=	128	mg/L			0	BAO_0002146	UO_0000274	http://www.openphacts.org/units/MicrogramPerMilliliter	833875	CHEMBL2072364	F	Antimicrobial activity against Mycobacterium smegmatis str. MC2 155 ATCC 700084 incubated for 72 hrs in 7H9 T medium supplemented with 10% Middlebrook ADC enrichment by MTT assay	1	Scientific Literature	Mycobacterium smegmatis str. MC2 155	ATCC 700084	246196	Autocuration	BAO_0000218	106924	CHEMBL2366793	ORGANISM		Mycobacterium smegmatis str. MC2 155	Mycobacterium smegmatis str. MC2 155	1	Non-molecular			62974	CHEMBL2069298
CHEMBL1094101	626685	CHEMBL1094101	626685		7	280.41	4.05	49.69	0	CCCCCCCC(O)CCc1ccc(O)c(OC)c1	10987415	RFU	=	24671.7	-		RFU	=	24671.7				0				833894	CHEMBL2072383	B	Inhibition of Multidrug resistance efflux pump in Mycobacterium smegmatis str. MC2 155 ATCC 700084 assessed as increase in relative ethidium bromide fluorescence accumulation at 0.5 MIC level by fluorimetric assay (Rvb = 6057.1 +/- 508.6 RFU)	1	Scientific Literature	Mycobacterium smegmatis str. MC2 155	ATCC 700084	246196	Autocuration	BAO_0000019	22226	CHEMBL612545	UNCHECKED		Unchecked		0	Unassigned			62974	CHEMBL2069298
CHEMBL1094101	626685	CHEMBL1094101	626685		7	280.41	4.05	49.69	0	CCCCCCCC(O)CCc1ccc(O)c(OC)c1	10987394	FICI	=	0.38	-		FICI	=	0.38				0				833883	CHEMBL2072372	B	Inhibition of Multidrug resistance efflux pump in Mycobacterium smegmatis str. MC2 155 ATCC 700084 assessed as fractional inhibitory concentration index in presence of ethidium bromide	1	Scientific Literature	Mycobacterium smegmatis str. MC2 155	ATCC 700084	246196	Autocuration	BAO_0000019	22226	CHEMBL612545	UNCHECKED		Unchecked		0	Unassigned			62974	CHEMBL2069298
CHEMBL1094101	626685	CHEMBL1094101	626685		7	280.41	4.05	49.69	0	CCCCCCCC(O)CCc1ccc(O)c(OC)c1	10987403	FICI	=	0.75	-		FICI	=	0.75				0				833893	CHEMBL2072382	B	Inhibition of Multidrug resistance efflux pump in Mycobacterium smegmatis str. MC2 155 ATCC 700084 assessed as fractional inhibitory concentration index in presence of rifampicin	1	Scientific Literature	Mycobacterium smegmatis str. MC2 155	ATCC 700084	246196	Autocuration	BAO_0000019	22226	CHEMBL612545	UNCHECKED		Unchecked		0	Unassigned			62974	CHEMBL2069298
CHEMBL1094101	626685	CHEMBL1094101	626685		7	280.41	4.05	49.69	0	CCCCCCCC(O)CCc1ccc(O)c(OC)c1	10987408	IC50	=	69200	nM	4.16	IC50	=	69.2	uM			0	BAO_0000190	UO_0000065	http://www.openphacts.org/units/Nanomolar	833896	CHEMBL2072385	B	Inhibition of Multidrug resistance efflux pump in Mycobacterium smegmatis str. MC2 155 ATCC 700084 assessed as increase in normalized ethidium bromide fluorescence efflux at 0.5 MIC level by fluorimetric assay	1	Scientific Literature	Mycobacterium smegmatis str. MC2 155	ATCC 700084	246196	Autocuration	BAO_0000019	22226	CHEMBL612545	UNCHECKED		Unchecked		0	Unassigned			62974	CHEMBL2069298
CHEMBL1094101	626685	CHEMBL1094101	626685		M9	280.41	4.05	49.69	0	CCCCCCCC(O)CCc1ccc(O)c(OC)c1	15461048	IC50	=	77700	nM	4.11	IC50	=	77.7	uM			0	BAO_0000190	UO_0000065	http://www.openphacts.org/units/Nanomolar	1493473	CHEMBL3528681	F	Cytotoxicity against human H1299 cells assessed as growth inhibition after 24 hrs by MTT assay	1	Scientific Literature	Homo sapiens		9606	Autocuration	BAO_0000219	22221	CHEMBL3879801	NON-MOLECULAR		Placeholder for assays where the target is a tissue/organism etc		1	Non-molecular			92089	CHEMBL3526065
CHEMBL1094101	626685	CHEMBL1094101	626685		M9	280.41	4.05	49.69	0	CCCCCCCC(O)CCc1ccc(O)c(OC)c1	15461045	IC50	=	82200	nM	4.08	IC50	=	82.2	uM			0	BAO_0000190	UO_0000065	http://www.openphacts.org/units/Nanomolar	1493472	CHEMBL3528680	F	Cytotoxicity against human HCT116 cells assessed as growth inhibition after 24 hrs by MTT assay	1	Scientific Literature	Homo sapiens		9606	Autocuration	BAO_0000219	22221	CHEMBL3879801	NON-MOLECULAR		Placeholder for assays where the target is a tissue/organism etc		1	Non-molecular			92089	CHEMBL3526065
CHEMBL1094101	626685	CHEMBL1094101	626685		7	280.41	4.05	49.69	0	CCCCCCCC(O)CCc1ccc(O)c(OC)c1	10987421	Ratio	=	0.792	-		Ratio	=	0.792				0	BAO_0000179			833895	CHEMBL2072384	B	Inhibition of Multidrug resistance efflux pump in Mycobacterium smegmatis str. MC2 155 ATCC 700084 assessed as increase in normalized ethidium bromide fluorescence efflux at 0.5 MIC level by fluorimetric assay (Rvb = 0.581 +/- 0.051 ratio)	1	Scientific Literature	Mycobacterium smegmatis str. MC2 155	ATCC 700084	246196	Autocuration	BAO_0000019	22226	CHEMBL612545	UNCHECKED		Unchecked		0	Unassigned			62974	CHEMBL2069298
CHEMBL1094101	626685	CHEMBL1094101	626685		M9	280.41	4.05	49.69	0	CCCCCCCC(O)CCc1ccc(O)c(OC)c1	15461056	Activity	=	7.4	%		Activity	=	7.4	%			0	BAO_0001103	UO_0000187	http://qudt.org/vocab/unit#Percent	1480937	CHEMBL3540208	F	Induction of apoptosis in human H1299 cells assessed as apoptotic cells at 40 uM after 24 hrs by TUNEL assay	1	Scientific Literature	Homo sapiens		9606	Autocuration	BAO_0000219	22226	CHEMBL612545	UNCHECKED		Unchecked		0	Unassigned			92089	CHEMBL3526065
CHEMBL1094101	626685	CHEMBL1094101	626685		M9	280.41	4.05	49.69	0	CCCCCCCC(O)CCc1ccc(O)c(OC)c1	15461054	Activity	=	9.6	%		Activity	=	9.6	%			0	BAO_0001103	UO_0000187	http://qudt.org/vocab/unit#Percent	1480936	CHEMBL3540207	F	Induction of apoptosis in human HCT116 cells assessed as apoptotic cells at 40 uM after 24 hrs by TUNEL assay	1	Scientific Literature	Homo sapiens		9606	Autocuration	BAO_0000219	22226	CHEMBL612545	UNCHECKED		Unchecked		0	Unassigned			92089	CHEMBL3526065
CHEMBL1094101	626685	CHEMBL1094101	626685		M9	280.41	4.05	49.69	0	CCCCCCCC(O)CCc1ccc(O)c(OC)c1	15461060	Activity	=	15.4	%		Activity	=	15.4	%			0	BAO_0001103	UO_0000187	http://qudt.org/vocab/unit#Percent	1480939	CHEMBL3540210	F	Induction of apoptosis in human H1299 cells assessed as apoptotic cells at 80 uM after 24 hrs by TUNEL assay	1	Scientific Literature	Homo sapiens		9606	Autocuration	BAO_0000219	22226	CHEMBL612545	UNCHECKED		Unchecked		0	Unassigned			92089	CHEMBL3526065
CHEMBL1094101	626685	CHEMBL1094101	626685		M9	280.41	4.05	49.69	0	CCCCCCCC(O)CCc1ccc(O)c(OC)c1	15461058	Activity	=	16.9	%		Activity	=	16.9	%			0	BAO_0001103	UO_0000187	http://qudt.org/vocab/unit#Percent	1480938	CHEMBL3540209	F	Induction of apoptosis in human HCT116 cells assessed as apoptotic cells at 80 uM after 24 hrs by TUNEL assay	1	Scientific Literature	Homo sapiens		9606	Autocuration	BAO_0000219	22226	CHEMBL612545	UNCHECKED		Unchecked		0	Unassigned			92089	CHEMBL3526065
CHEMBL3884665	2097996	CHEMBL3884665	2097996		D10	362.51	4.87	55.76	0	CCCCCC(O)CC(=O)CCc1ccc(OCC=C(C)C)c(OC)c1	16843512	IC50	=	7250	nM	5.14	IC50	=	7.25	uM			0	BAO_0000190	UO_0000065	http://www.openphacts.org/units/Nanomolar	1634261	CHEMBL3877053	B	Inhibition of recombinant C-terminal His-tagged human LTA4H epoxide hydrolase activity expressed in Escherichia coli assessed as reduction in LTB4 production using LTA4 as substrate preincubated for 20 mins followed by substrate addition measured after 30 mins by enzyme immunoassay	1	Scientific Literature	Homo sapiens		9606	Autocuration	BAO_0000019	237	CHEMBL4618	SINGLE PROTEIN	P09960	Leukotriene A4 hydrolase	Homo sapiens	9	Protein			102109	CHEMBL3875224
CHEMBL1094101	626685	CHEMBL1094101	626685		M9	280.41	4.05	49.69	0	CCCCCCCC(O)CCc1ccc(O)c(OC)c1	15461019	Drug excretion					Drug excretion				metabolite_detected		0				1493453	CHEMBL3528465	A	Drug level in C57BL/6J mouse feces treated with [6]-shogaol at 200 mg/kg, po by HPLC-ECD analysis relative to control	1	Scientific Literature	Mus musculus	C57BL/6J	10090	Autocuration	BAO_0000218	22224	CHEMBL612558	ADMET		ADMET		0	Unassigned			92089	CHEMBL3526065
CHEMBL1094101	626685	CHEMBL1094101	626685		M9	280.41	4.05	49.69	0	CCCCCCCC(O)CCc1ccc(O)c(OC)c1	15461066	Drug metabolism					Drug metabolism				metabolite_detected		0				1493471	CHEMBL3528679	A	Drug level in mouse CL-13 cells treated with 10 uM [6]-shogaol by HPLC-ECD analysis	1	Scientific Literature	Mus musculus		10090	Autocuration	BAO_0000219	22224	CHEMBL612558	ADMET		ADMET		0	Unassigned			92089	CHEMBL3526065
CHEMBL1094101	626685	CHEMBL1094101	626685		M9	280.41	4.05	49.69	0	CCCCCCCC(O)CCc1ccc(O)c(OC)c1	15461040	Drug metabolism					Drug metabolism				metabolite_detected		0				1493468	CHEMBL3528676	A	Drug level in human H1299 cells treated with 10 uM [6]-shogaol after 24 hrs by HPLC-ECD analysis	1	Scientific Literature	Homo sapiens		9606	Autocuration	BAO_0000219	22224	CHEMBL612558	ADMET		ADMET		0	Unassigned			92089	CHEMBL3526065
CHEMBL1094101	626685	CHEMBL1094101	626685		M9	280.41	4.05	49.69	0	CCCCCCCC(O)CCc1ccc(O)c(OC)c1	15461070	Drug metabolism					Drug metabolism				metabolite_detected		0				1491847	CHEMBL3528136	A	Drug level in mouse CL-13 cells treated with 10 uM [6]-shogaol after 24 hrs by HPLC-ECD analysis	1	Scientific Literature	Mus musculus		10090	Autocuration	BAO_0000219	22224	CHEMBL612558	ADMET		ADMET		0	Unassigned			92089	CHEMBL3526065
CHEMBL1094101	626685	CHEMBL1094101	626685		M9	280.41	4.05	49.69	0	CCCCCCCC(O)CCc1ccc(O)c(OC)c1	15461031	Drug metabolism					Drug metabolism				metabolite_detected		0				1493461	CHEMBL3528669	A	Drug level in human HCT116 cells treated with 10 uM [6]-shogaol after 24 hrs by HPLC-ECD analysis	1	Scientific Literature	Homo sapiens		9606	Autocuration	BAO_0000219	22224	CHEMBL612558	ADMET		ADMET		0	Unassigned			92089	CHEMBL3526065
CHEMBL1094101	626685	CHEMBL1094101	626685		M9	280.41	4.05	49.69	0	CCCCCCCC(O)CCc1ccc(O)c(OC)c1	15461036	Drug metabolism					Drug metabolism				metabolite_detected		0				1493465	CHEMBL3528673	A	Drug level in human HT-29 cells treated with 10 uM [6]-shogaol by HPLC-ECD analysis	1	Scientific Literature	Homo sapiens		9606	Autocuration	BAO_0000219	80166	CHEMBL384	CELL-LINE		HT-29	Homo sapiens	1	Non-molecular			92089	CHEMBL3526065
CHEMBL1095671	627805	CHEMBL1095671	627805		6	322.45	4.01	66.76	0	CCCCCCC[C@H](O)CC(=O)CCc1ccc(O)c(OC)c1	10987378	FC	=	2	-		FC	=	2				0				833889	CHEMBL2072378	B	Inhibition of Multidrug resistance efflux pump in Mycobacterium smegmatis str. MC2 155 ATCC 700084 assessed as reduction in isoniazid bromide MIC presence of test compound at 32 mg/L	1	Scientific Literature	Mycobacterium smegmatis str. MC2 155	ATCC 700084	246196	Autocuration	BAO_0000019	22226	CHEMBL612545	UNCHECKED		Unchecked		0	Unassigned			62974	CHEMBL2069298
CHEMBL1095671	627805	CHEMBL1095671	627805		6	322.45	4.01	66.76	0	CCCCCCC[C@H](O)CC(=O)CCc1ccc(O)c(OC)c1	10987369	FC	=	2	-		FC	=	2				0				833886	CHEMBL2072375	B	Inhibition of Multidrug resistance efflux pump in Mycobacterium smegmatis str. MC2 155 ATCC 700084 assessed as reduction in ethambutol bromide MIC presence of test compound at 32 mg/L	1	Scientific Literature	Mycobacterium smegmatis str. MC2 155	ATCC 700084	246196	Autocuration	BAO_0000019	22226	CHEMBL612545	UNCHECKED		Unchecked		0	Unassigned			62974	CHEMBL2069298
CHEMBL1095671	627805	CHEMBL1095671	627805		6	322.45	4.01	66.76	0	CCCCCCC[C@H](O)CC(=O)CCc1ccc(O)c(OC)c1	10987387	FC	=	2	-		FC	=	2				0				833892	CHEMBL2072381	B	Inhibition of Multidrug resistance efflux pump in Mycobacterium smegmatis str. MC2 155 ATCC 700084 assessed as reduction in rifampicin bromide MIC presence of test compound at 32 mg/L	1	Scientific Literature	Mycobacterium smegmatis str. MC2 155	ATCC 700084	246196	Autocuration	BAO_0000019	22226	CHEMBL612545	UNCHECKED		Unchecked		0	Unassigned			62974	CHEMBL2069298
CHEMBL1095671	627805	CHEMBL1095671	627805		6	322.45	4.01	66.76	0	CCCCCCC[C@H](O)CC(=O)CCc1ccc(O)c(OC)c1	10987360	FC	=	2	-		FC	=	2				0				833882	CHEMBL2072371	B	Inhibition of Multidrug resistance efflux pump in Mycobacterium smegmatis str. MC2 155 ATCC 700084 assessed as reduction in ciprofloxacin bromide MIC presence of test compound at 32 mg/L	1	Scientific Literature	Mycobacterium smegmatis str. MC2 155	ATCC 700084	246196	Autocuration	BAO_0000019	22226	CHEMBL612545	UNCHECKED		Unchecked		0	Unassigned			62974	CHEMBL2069298
CHEMBL1095671	627805	CHEMBL1095671	627805		6	322.45	4.01	66.76	0	CCCCCCC[C@H](O)CC(=O)CCc1ccc(O)c(OC)c1	10987351	FC	=	8	-		FC	=	8				0				833878	CHEMBL2072367	B	Inhibition of Multidrug resistance efflux pump in Mycobacterium smegmatis str. MC2 155 ATCC 700084 assessed as reduction in ethidium bromide MIC presence of test compound at 32 mg/L	1	Scientific Literature	Mycobacterium smegmatis str. MC2 155	ATCC 700084	246196	Autocuration	BAO_0000019	22226	CHEMBL612545	UNCHECKED		Unchecked		0	Unassigned			62974	CHEMBL2069298
CHEMBL1950596	1279574	CHEMBL1950596	1279574		3e	354.49	4.84	57.53	0	OC(CCCCCCc1ccccc1)CC(=O)CCc2ccc(O)cc2	8032028	IC50	=	9400	nM	5.03	IC50	=	9.4	uM			0	BAO_0000190	UO_0000065	http://www.openphacts.org/units/Nanomolar	802411	CHEMBL1954854	F	Antagonist activity at human TRPV1 ion channel expressed in HEK293 cells assessed as inhibition of capsaicin-induced calcium influx incubated for 5 mins prior to capsicin-induction by fluo-4-AM-based fluorimetry	1	Scientific Literature	Homo sapiens		9606	Autocuration	BAO_0000219	10260	CHEMBL4794	SINGLE PROTEIN	Q8NER1	Vanilloid receptor	Homo sapiens	9	Protein	Ion_trans	high	61132	CHEMBL1949507
CHEMBL1095671	627805	CHEMBL1095671	627805		6	322.45	4.01	66.76	0	CCCCCCC[C@H](O)CC(=O)CCc1ccc(O)c(OC)c1	10987339	MIC	=	64	ug.mL-1		MIC	=	64	mg/L			0	BAO_0002146	UO_0000274	http://www.openphacts.org/units/MicrogramPerMilliliter	833876	CHEMBL2072365	F	Antimicrobial activity against Mycobacterium smegmatis str. MC2 155 ATCC 700084 incubated for 72 hrs in Mueller-Hinton broth medium by MTT assay	1	Scientific Literature	Mycobacterium smegmatis str. MC2 155	ATCC 700084	246196	Autocuration	BAO_0000218	106924	CHEMBL2366793	ORGANISM		Mycobacterium smegmatis str. MC2 155	Mycobacterium smegmatis str. MC2 155	1	Non-molecular			62974	CHEMBL2069298
CHEMBL1095671	627805	CHEMBL1095671	627805		6	322.45	4.01	66.76	0	CCCCCCC[C@H](O)CC(=O)CCc1ccc(O)c(OC)c1	10987330	MIC	>=	128	ug.mL-1		MIC	>=	128	mg/L			0	BAO_0002146	UO_0000274	http://www.openphacts.org/units/MicrogramPerMilliliter	833875	CHEMBL2072364	F	Antimicrobial activity against Mycobacterium smegmatis str. MC2 155 ATCC 700084 incubated for 72 hrs in 7H9 T medium supplemented with 10% Middlebrook ADC enrichment by MTT assay	1	Scientific Literature	Mycobacterium smegmatis str. MC2 155	ATCC 700084	246196	Autocuration	BAO_0000218	106924	CHEMBL2366793	ORGANISM		Mycobacterium smegmatis str. MC2 155	Mycobacterium smegmatis str. MC2 155	1	Non-molecular			62974	CHEMBL2069298
CHEMBL1095671	627805	CHEMBL1095671	627805		6	322.45	4.01	66.76	0	CCCCCCC[C@H](O)CC(=O)CCc1ccc(O)c(OC)c1	10987414	RFU	=	21917	-		RFU	=	21917				0				833894	CHEMBL2072383	B	Inhibition of Multidrug resistance efflux pump in Mycobacterium smegmatis str. MC2 155 ATCC 700084 assessed as increase in relative ethidium bromide fluorescence accumulation at 0.5 MIC level by fluorimetric assay (Rvb = 6057.1 +/- 508.6 RFU)	1	Scientific Literature	Mycobacterium smegmatis str. MC2 155	ATCC 700084	246196	Autocuration	BAO_0000019	22226	CHEMBL612545	UNCHECKED		Unchecked		0	Unassigned			62974	CHEMBL2069298
CHEMBL1095671	627805	CHEMBL1095671	627805		6	322.45	4.01	66.76	0	CCCCCCC[C@H](O)CC(=O)CCc1ccc(O)c(OC)c1	10987393	FICI	=	0.19	-		FICI	=	0.19				0				833883	CHEMBL2072372	B	Inhibition of Multidrug resistance efflux pump in Mycobacterium smegmatis str. MC2 155 ATCC 700084 assessed as fractional inhibitory concentration index in presence of ethidium bromide	1	Scientific Literature	Mycobacterium smegmatis str. MC2 155	ATCC 700084	246196	Autocuration	BAO_0000019	22226	CHEMBL612545	UNCHECKED		Unchecked		0	Unassigned			62974	CHEMBL2069298
CHEMBL1095671	627805	CHEMBL1095671	627805		6	322.45	4.01	66.76	0	CCCCCCC[C@H](O)CC(=O)CCc1ccc(O)c(OC)c1	10987402	FICI	=	1	-		FICI	=	1				0				833893	CHEMBL2072382	B	Inhibition of Multidrug resistance efflux pump in Mycobacterium smegmatis str. MC2 155 ATCC 700084 assessed as fractional inhibitory concentration index in presence of rifampicin	1	Scientific Literature	Mycobacterium smegmatis str. MC2 155	ATCC 700084	246196	Autocuration	BAO_0000019	22226	CHEMBL612545	UNCHECKED		Unchecked		0	Unassigned			62974	CHEMBL2069298
CHEMBL1095671	627805	CHEMBL1095671	627805		[8]-gingerol	322.45	4.01	66.76	0	CCCCCCC[C@H](O)CC(=O)CCc1ccc(O)c(OC)c1	15460997	IC50	=	20000	nM	4.7	IC50	=	20	uM			0	BAO_0000190	UO_0000065	http://www.openphacts.org/units/Nanomolar	1493440	CHEMBL3528452	P	Antioxidant activity assessed as DPPH radical scavenging activity	1	Scientific Literature				Autocuration	BAO_0000100	22229	CHEMBL2362975	NO TARGET		No relevant target		0	Unassigned			92089	CHEMBL3526065
CHEMBL1095671	627805	CHEMBL1095671	627805		6	322.45	4.01	66.76	0	CCCCCCC[C@H](O)CC(=O)CCc1ccc(O)c(OC)c1	10987407	IC50	=	83100	nM	4.08	IC50	=	83.1	uM			0	BAO_0000190	UO_0000065	http://www.openphacts.org/units/Nanomolar	833896	CHEMBL2072385	B	Inhibition of Multidrug resistance efflux pump in Mycobacterium smegmatis str. MC2 155 ATCC 700084 assessed as increase in normalized ethidium bromide fluorescence efflux at 0.5 MIC level by fluorimetric assay	1	Scientific Literature	Mycobacterium smegmatis str. MC2 155	ATCC 700084	246196	Autocuration	BAO_0000019	22226	CHEMBL612545	UNCHECKED		Unchecked		0	Unassigned			62974	CHEMBL2069298
CHEMBL1095671	627805	CHEMBL1095671	627805		6	322.45	4.01	66.76	0	CCCCCCC[C@H](O)CC(=O)CCc1ccc(O)c(OC)c1	10987420	Ratio	=	0.795	-		Ratio	=	0.795				0	BAO_0000179			833895	CHEMBL2072384	B	Inhibition of Multidrug resistance efflux pump in Mycobacterium smegmatis str. MC2 155 ATCC 700084 assessed as increase in normalized ethidium bromide fluorescence efflux at 0.5 MIC level by fluorimetric assay (Rvb = 0.581 +/- 0.051 ratio)	1	Scientific Literature	Mycobacterium smegmatis str. MC2 155	ATCC 700084	246196	Autocuration	BAO_0000019	22226	CHEMBL612545	UNCHECKED		Unchecked		0	Unassigned			62974	CHEMBL2069298
CHEMBL1950586	1279564	CHEMBL1950586	1279564		1e	264.36	3.23	57.53	0	CCCCCC(O)CC(=O)CCc1ccc(O)cc1	8032040	IC50	=	10500	nM	4.98	IC50	=	10.5	uM			0	BAO_0000190	UO_0000065	http://www.openphacts.org/units/Nanomolar	802411	CHEMBL1954854	F	Antagonist activity at human TRPV1 ion channel expressed in HEK293 cells assessed as inhibition of capsaicin-induced calcium influx incubated for 5 mins prior to capsicin-induction by fluo-4-AM-based fluorimetry	1	Scientific Literature	Homo sapiens		9606	Autocuration	BAO_0000219	10260	CHEMBL4794	SINGLE PROTEIN	Q8NER1	Vanilloid receptor	Homo sapiens	9	Protein	Ion_trans	high	61132	CHEMBL1949507
CHEMBL1095671	627805	CHEMBL1095671	627805		8-Gingerol	322.45	4.01	66.76	0	CCCCCCC[C@H](O)CC(=O)CCc1ccc(O)c(OC)c1	3296230	permeability	=	10	%		permeability	=	10	%			0	BAO_0002808	UO_0000187	http://qudt.org/vocab/unit#Percent	631806	CHEMBL1108199	A	Permeability in human Caco-2 cells assessed as passive diffusion after 3 hrs by HPLC	1	Scientific Literature	Homo sapiens		9606	Autocuration	BAO_0000219	80054	CHEMBL614058	CELL-LINE		Caco-2	Homo sapiens	1	Non-molecular			51109	CHEMBL1157931
CHEMBL1095671	627805	CHEMBL1095671	627805		8-Gingerol	322.45	4.01	66.76	0	CCCCCCC[C@H](O)CC(=O)CCc1ccc(O)c(OC)c1	3296185	Activity					Activity				Non-toxic		0	BAO_0000375			631799	CHEMBL1108192	A	Cytotoxicity against human Caco-2 cells at 50 ug/ml	1	Scientific Literature	Homo sapiens		9606	Autocuration	BAO_0000219	80054	CHEMBL614058	CELL-LINE		Caco-2	Homo sapiens	1	Non-molecular			51109	CHEMBL1157931
CHEMBL1950588	1279566	CHEMBL1950588	1279566		2a	314.38	2.9	66.76	0	COc1cc(CCC(=O)CC(O)Cc2ccccc2)ccc1O	8032038	IC50	=	13200	nM	4.88	IC50	=	13.2	uM			0	BAO_0000190	UO_0000065	http://www.openphacts.org/units/Nanomolar	802411	CHEMBL1954854	F	Antagonist activity at human TRPV1 ion channel expressed in HEK293 cells assessed as inhibition of capsaicin-induced calcium influx incubated for 5 mins prior to capsicin-induction by fluo-4-AM-based fluorimetry	1	Scientific Literature	Homo sapiens		9606	Autocuration	BAO_0000219	10260	CHEMBL4794	SINGLE PROTEIN	Q8NER1	Vanilloid receptor	Homo sapiens	9	Protein	Ion_trans	high	61132	CHEMBL1949507
CHEMBL549472	563320	CHEMBL549472	563320		10-Gingerol	350.5	4.79	66.76	0	CCCCCCCCC[C@H](O)CC(=O)CCc1ccc(O)c(OC)c1	3296180	Ki	=	3740	nM	5.43	Ki	=	3.74	uM			0	BAO_0000192	UO_0000065	http://www.openphacts.org/units/Nanomolar	631800	CHEMBL1108193	B	Displacement of [3H]8-OH-DPAT from 5HT1A receptor expressed in HEK293 cells after 2 hrs by liquid scintillation counting	1	Scientific Literature				Autocuration	BAO_0000219	51	CHEMBL214	SINGLE PROTEIN	P08908	Serotonin 1a (5-HT1a) receptor	Homo sapiens	8	Homologous protein			51109	CHEMBL1157931
CHEMBL1506910	930794	CHEMBL1506910	930794		SID24841415	328.41	3.29	66.76	0	COc1cc(CCC(O)CC(=O)CCc2ccccc2)ccc1O	14412732	Potency		14125.4	nM		Potency		14.1254	uM	active		0	BAO_0000186	UO_0000065	http://www.openphacts.org/units/Nanomolar	688671	CHEMBL1614211	F	PubChem BioAssay. qHTS Assay for Inhibitors of the Human Apurinic/apyrimidinic Endonuclease 1 (APE1). (Class of assay: confirmatory)	7	PubChem BioAssays				Autocuration	BAO_0000019	101476	CHEMBL5619	SINGLE PROTEIN	P27695	DNA-(apurinic or apyrimidinic site) lyase	Homo sapiens	9	Protein			51887	CHEMBL1201862
CHEMBL1950588	1279566	CHEMBL1950588	1279566		2a	314.38	2.9	66.76	0	COc1cc(CCC(=O)CC(O)Cc2ccccc2)ccc1O	8032059	EC50	=	14300	nM	4.84	EC50	=	14.3	uM			0	BAO_0000188	UO_0000065	http://www.openphacts.org/units/Nanomolar	802410	CHEMBL1954853	F	Agonist activity at human TRPV1 ion channel expressed in HEK293 cells assessed as calcium influx by fluo-4-Am-based fluorimetry	1	Scientific Literature	Homo sapiens		9606	Autocuration	BAO_0000219	10260	CHEMBL4794	SINGLE PROTEIN	Q8NER1	Vanilloid receptor	Homo sapiens	9	Protein	Ion_trans	high	61132	CHEMBL1949507
CHEMBL1950586	1279564	CHEMBL1950586	1279564		1e	264.36	3.23	57.53	0	CCCCCC(O)CC(=O)CCc1ccc(O)cc1	8031399	EC50	=	8400	nM	5.08	EC50	=	8.4	uM			0	BAO_0000188	UO_0000065	http://www.openphacts.org/units/Nanomolar	802414	CHEMBL1954857	F	Agonist activity at rat TRPA1 ion channel expressed in HEK293 cells assessed as calcium influx by fluo-4-Am-based fluorimetry	1	Scientific Literature	Rattus norvegicus		10116	Autocuration	BAO_0000219	101095	CHEMBL5160	SINGLE PROTEIN	Q6RI86	Transient receptor potential cation channel subfamily A member 1	Rattus norvegicus	9	Protein	Ion_trans	high	61132	CHEMBL1949507
CHEMBL1506910	930794	CHEMBL1506910	930794		SID24841415	328.41	3.29	66.76	0	COc1cc(CCC(O)CC(=O)CCc2ccccc2)ccc1O	11589380	Potency		1122	nM		Potency		1.122	uM	active		0	BAO_0000186	UO_0000065	http://www.openphacts.org/units/Nanomolar	845164	CHEMBL2114775	F	PubChem BioAssay. qHTS Assay for Inhibitors of Hepatitis C Virus (HCV). (Class of assay: confirmatory)	7	PubChem BioAssays				Autocuration	BAO_0000019	22226	CHEMBL612545	UNCHECKED		Unchecked		0	Unassigned			51887	CHEMBL1201862
CHEMBL1950596	1279574	CHEMBL1950596	1279574		3e	354.49	4.84	57.53	0	OC(CCCCCCc1ccccc1)CC(=O)CCc2ccc(O)cc2	8032049	EC50	=	14600	nM	4.84	EC50	=	14.6	uM			0	BAO_0000188	UO_0000065	http://www.openphacts.org/units/Nanomolar	802410	CHEMBL1954853	F	Agonist activity at human TRPV1 ion channel expressed in HEK293 cells assessed as calcium influx by fluo-4-Am-based fluorimetry	1	Scientific Literature	Homo sapiens		9606	Autocuration	BAO_0000219	10260	CHEMBL4794	SINGLE PROTEIN	Q8NER1	Vanilloid receptor	Homo sapiens	9	Protein	Ion_trans	high	61132	CHEMBL1949507
CHEMBL1094101	626685	CHEMBL1094101	626685		6-Dihydroparadol	280.41	4.05	49.69	0	CCCCCCCC(O)CCc1ccc(O)c(OC)c1	3296173	Ki	=	9530	nM	5.02	Ki	=	9.53	uM			0	BAO_0000192	UO_0000065	http://www.openphacts.org/units/Nanomolar	631800	CHEMBL1108193	B	Displacement of [3H]8-OH-DPAT from 5HT1A receptor expressed in HEK293 cells after 2 hrs by liquid scintillation counting	1	Scientific Literature				Autocuration	BAO_0000219	51	CHEMBL214	SINGLE PROTEIN	P08908	Serotonin 1a (5-HT1a) receptor	Homo sapiens	8	Homologous protein			51109	CHEMBL1157931
CHEMBL1950582	1279560	CHEMBL1950582	1279560		1a, Racemic [6]-gingerol	294.39	3.23	66.76	0	CCCCCC(O)CC(=O)CCc1ccc(O)c(OC)c1	8031403	EC50	=	10400	nM	4.98	EC50	=	10.4	uM			0	BAO_0000188	UO_0000065	http://www.openphacts.org/units/Nanomolar	802414	CHEMBL1954857	F	Agonist activity at rat TRPA1 ion channel expressed in HEK293 cells assessed as calcium influx by fluo-4-Am-based fluorimetry	1	Scientific Literature	Rattus norvegicus		10116	Autocuration	BAO_0000219	101095	CHEMBL5160	SINGLE PROTEIN	Q6RI86	Transient receptor potential cation channel subfamily A member 1	Rattus norvegicus	9	Protein	Ion_trans	high	61132	CHEMBL1949507
CHEMBL3883497	2096828	CHEMBL3883497	2096828		N3	350.5	4.79	66.76	0	CCCCCCCCCC(O)CC(=O)CCc1ccc(O)c(OC)c1	16843498	IC50	=	15240	nM	4.82	IC50	=	15.24	uM			0	BAO_0000190	UO_0000065	http://www.openphacts.org/units/Nanomolar	1634261	CHEMBL3877053	B	Inhibition of recombinant C-terminal His-tagged human LTA4H epoxide hydrolase activity expressed in Escherichia coli assessed as reduction in LTB4 production using LTA4 as substrate preincubated for 20 mins followed by substrate addition measured after 30 mins by enzyme immunoassay	1	Scientific Literature	Homo sapiens		9606	Autocuration	BAO_0000019	237	CHEMBL4618	SINGLE PROTEIN	P09960	Leukotriene A4 hydrolase	Homo sapiens	9	Protein			102109	CHEMBL3875224
CHEMBL1506910	930794	CHEMBL1506910	930794		SID24841415	328.41	3.29	66.76	0	COc1cc(CCC(O)CC(=O)CCc2ccccc2)ccc1O	7106341	Potency		16511.3	nM		Potency		16.5113	uM	inactive		0	BAO_0000186	UO_0000065	http://www.openphacts.org/units/Nanomolar	752590	CHEMBL1794580	F	PUBCHEM_BIOASSAY: Primary qHTS for delayed death inhibitors of the malarial parasite plastid, 48 hour incubation. (Class of assay: confirmatory) [Related pubchem assays (depositor defined):AID488752, AID488774, AID504848, AID504850]	7	PubChem BioAssays	Plasmodium falciparum		5833	Autocuration	BAO_0000218	50425	CHEMBL364	ORGANISM		Plasmodium falciparum	Plasmodium falciparum	1	Non-molecular			51887	CHEMBL1201862
CHEMBL1506910	930794	CHEMBL1506910	930794		SID24841415	328.41	3.29	66.76	0	COc1cc(CCC(O)CC(=O)CCc2ccccc2)ccc1O	4947040	Potency	=	11220.2	nM	4.95	Potency	=	11.2202	um	Inconclusive		0	BAO_0000186	UO_0000065	http://www.openphacts.org/units/Nanomolar	688620	CHEMBL1614087	F	PUBCHEM_BIOASSAY: qHTS for inhibitors of ROR gamma transcriptional activity. (Class of assay: confirmatory)	7	PubChem BioAssays	Mus musculus		10090	Autocuration	BAO_0000019	103664	CHEMBL1293231	SINGLE PROTEIN	P51450	Nuclear receptor ROR-gamma	Mus musculus	9	Protein			51887	CHEMBL1201862
CHEMBL1506910	930794	CHEMBL1506910	930794		SID24841415	328.41	3.29	66.76	0	COc1cc(CCC(O)CC(=O)CCc2ccccc2)ccc1O	12947840	Potency		29092.9	nM		Potency		29.0929	uM	inconclusive		0	BAO_0000186	UO_0000065	http://www.openphacts.org/units/Nanomolar	954272	CHEMBL2354221	F	PubChem BioAssay. qHTS for Inhibitors of human tyrosyl-DNA phosphodiesterase 1 (TDP1): qHTS in cells in absence of CPT. (Class of assay: confirmatory)	7	PubChem BioAssays				Autocuration	BAO_0000019	22226	CHEMBL612545	UNCHECKED		Unchecked		0	Unassigned			51887	CHEMBL1201862
CHEMBL1824572	1174674	CHEMBL1824572	1174674		6	344.41	2.99	86.99	0	COc1cc(CCC(=O)C[C@@H](O)CCc2ccc(O)cc2)ccc1O	6348977	IC50	=	37510	nM	4.43	IC50	=	37.51	uM			0	BAO_0000190	UO_0000065	http://www.openphacts.org/units/Nanomolar	767139	CHEMBL1826290	F	Inhibition of LPS-induced nitric oxide production in mouse RAW264.7 cells after 24 hrs by Griess reaction based spectrophotometry	1	Scientific Literature	Mus musculus		10090	Autocuration	BAO_0000219	80418	CHEMBL612557	CELL-LINE		RAW264.7	Mus musculus	1	Non-molecular			58860	CHEMBL1821704
CHEMBL1824572	1174674	CHEMBL1824572	1174674		6	344.41	2.99	86.99	0	COc1cc(CCC(=O)C[C@@H](O)CCc2ccc(O)cc2)ccc1O	6349009	Activity					Activity				Non-toxic		0	BAO_0000375			767140	CHEMBL1826291	A	Cytotoxicity against mouse RAW264.7 cells at 100 uM after 24 hrs by MTT assay	1	Scientific Literature	Mus musculus		10090	Autocuration	BAO_0000219	80418	CHEMBL612557	CELL-LINE		RAW264.7	Mus musculus	1	Non-molecular			58860	CHEMBL1821704
CHEMBL1095671	627805	CHEMBL1095671	627805		8-Gingerol	322.45	4.01	66.76	0	CCCCCCC[C@H](O)CC(=O)CCc1ccc(O)c(OC)c1	3296181	Ki	=	11710	nM	4.93	Ki	=	11.71	uM			0	BAO_0000192	UO_0000065	http://www.openphacts.org/units/Nanomolar	631800	CHEMBL1108193	B	Displacement of [3H]8-OH-DPAT from 5HT1A receptor expressed in HEK293 cells after 2 hrs by liquid scintillation counting	1	Scientific Literature				Autocuration	BAO_0000219	51	CHEMBL214	SINGLE PROTEIN	P08908	Serotonin 1a (5-HT1a) receptor	Homo sapiens	8	Homologous protein			51109	CHEMBL1157931
CHEMBL3883497	2096828	CHEMBL3883497	2096828		N3	350.5	4.79	66.76	0	CCCCCCCCCC(O)CC(=O)CCc1ccc(O)c(OC)c1	16843479	IC50	=	21590	nM	4.67	IC50	=	21.59	uM			0	BAO_0000190	UO_0000065	http://www.openphacts.org/units/Nanomolar	1634260	CHEMBL3877052	B	Inhibition of recombinant C-terminal His-tagged human LTA4H aminopeptidase activity expressed in Escherichia coli using L-alanine-4-nitro-anilide hydrochloride as substrate preincubated for 20 mins followed by substrate addition	1	Scientific Literature	Homo sapiens		9606	Autocuration	BAO_0000019	237	CHEMBL4618	SINGLE PROTEIN	P09960	Leukotriene A4 hydrolase	Homo sapiens	9	Protein			102109	CHEMBL3875224
CHEMBL1506910	930794	CHEMBL1506910	930794		SID24841415	328.41	3.29	66.76	0	COc1cc(CCC(O)CC(=O)CCc2ccccc2)ccc1O	5055577	Potency	=	25118.9	nM	4.6	Potency	=	25.1189	um	Active		0	BAO_0000186	UO_0000065	http://www.openphacts.org/units/Nanomolar	688612	CHEMBL1614079	F	PUBCHEM_BIOASSAY: qHTS Assay for Inhibitors of DNA Polymerase Beta. (Class of assay: confirmatory)	7	PubChem BioAssays	Homo sapiens		9606	Autocuration	BAO_0000019	10206	CHEMBL2392	SINGLE PROTEIN	P06746	DNA polymerase beta	Homo sapiens	9	Protein			51887	CHEMBL1201862
CHEMBL1950582	1279560	CHEMBL1950582	1279560		N1	294.39	3.23	66.76	0	CCCCCC(O)CC(=O)CCc1ccc(O)c(OC)c1	16843420	IC50	=	45050	nM	4.35	IC50	=	45.05	uM			0	BAO_0000190	UO_0000065	http://www.openphacts.org/units/Nanomolar	1634256	CHEMBL3877048	F	Cytotoxicity against human HCT116 cells assessed as reduction in cell viability after 48 hrs by WST1 assay	1	Scientific Literature	Homo sapiens		9606	Autocuration	BAO_0000219	22221	CHEMBL3879801	NON-MOLECULAR		Placeholder for assays where the target is a tissue/organism etc		1	Non-molecular			102109	CHEMBL3875224
CHEMBL1506910	930794	CHEMBL1506910	930794		SID24841415	328.41	3.29	66.76	0	COc1cc(CCC(O)CC(=O)CCc2ccccc2)ccc1O	4894832	Potency	=	25118.9	nM	4.6	Potency	=	25.1189	um	Active		0	BAO_0000186	UO_0000065	http://www.openphacts.org/units/Nanomolar	688609	CHEMBL1614076	F	PUBCHEM_BIOASSAY: qHTS Assay for Inhibitors and Activators of Human alpha-Glucosidase Cleavage of Glycogen. (Class of assay: confirmatory) [Related pubchem assays: 1473, 1466 ]	7	PubChem BioAssays	Homo sapiens		9606	Autocuration	BAO_0000019	10977	CHEMBL2608	SINGLE PROTEIN	P10253	Lysosomal alpha-glucosidase	Homo sapiens	9	Protein			51887	CHEMBL1201862
CHEMBL471072	444706	CHEMBL471072	444706		16	294.39	3.23	66.76	0	CCCCC[C@H](O)CC(=O)CCc1ccc(OC)c(O)c1	2320580	IC50	=	36400	nM	4.44	IC50	=	36.4	uM			0	BAO_0000190	UO_0000065	http://www.openphacts.org/units/Nanomolar	550965	CHEMBL1000805	A	Inhibition of human CYP3A4 by radiometric assay	1	Scientific Literature	Homo sapiens		9606	Autocuration	BAO_0000357	17045	CHEMBL340	SINGLE PROTEIN	P08684	Cytochrome P450 3A4	Homo sapiens	9	Protein			39654	CHEMBL1151241
CHEMBL1950582	1279560	CHEMBL1950582	1279560		N1	294.39	3.23	66.76	0	CCCCCC(O)CC(=O)CCc1ccc(O)c(OC)c1	16843401	IC50	=	75170	nM	4.12	IC50	=	75.17	uM			0	BAO_0000190	UO_0000065	http://www.openphacts.org/units/Nanomolar	1634257	CHEMBL3877049	T	Cytotoxicity against human TIG1 cells assessed as reduction in cell viability after 48 hrs by WST1 assay	1	Scientific Literature	Homo sapiens		9606	Autocuration	BAO_0000219	22221	CHEMBL3879801	NON-MOLECULAR		Placeholder for assays where the target is a tissue/organism etc		1	Non-molecular			102109	CHEMBL3875224
CHEMBL1950582	1279560	CHEMBL1950582	1279560		N1	294.39	3.23	66.76	0	CCCCCC(O)CC(=O)CCc1ccc(O)c(OC)c1	16843439	IC50	>	100000	nM		IC50	>	100	uM			0	BAO_0000190	UO_0000065	http://www.openphacts.org/units/Nanomolar	1634258	CHEMBL3877050	T	Cytotoxicity against human HF19 cells assessed as reduction in cell viability after 48 hrs by WST1 assay	1	Scientific Literature	Homo sapiens		9606	Autocuration	BAO_0000219	22221	CHEMBL3879801	NON-MOLECULAR		Placeholder for assays where the target is a tissue/organism etc		1	Non-molecular			102109	CHEMBL3875224
CHEMBL3883635	2096966	CHEMBL3883635	2096966		N6	348.48	4.57	66.76	0	CCCCC\C=C\CCC(O)CC(=O)CCc1ccc(O)c(OC)c1	16843482	IC50	=	45610	nM	4.34	IC50	=	45.61	uM			0	BAO_0000190	UO_0000065	http://www.openphacts.org/units/Nanomolar	1634260	CHEMBL3877052	B	Inhibition of recombinant C-terminal His-tagged human LTA4H aminopeptidase activity expressed in Escherichia coli using L-alanine-4-nitro-anilide hydrochloride as substrate preincubated for 20 mins followed by substrate addition	1	Scientific Literature	Homo sapiens		9606	Autocuration	BAO_0000019	237	CHEMBL4618	SINGLE PROTEIN	P09960	Leukotriene A4 hydrolase	Homo sapiens	9	Protein			102109	CHEMBL3875224
CHEMBL1950582	1279560	CHEMBL1950582	1279560		1, 6G [6]-gingerol	294.39	3.23	66.76	0	CCCCCC(O)CC(=O)CCc1ccc(O)c(OC)c1	12051976	Activity	=	3.5	g		Activity	=	3.5	g			0	BAO_0000181	UO_0000021	http://qudt.org/vocab/unit#Gram	850971	CHEMBL2157199	F	Antiobesity activity in HFD-induced obese Jcl:MCH mouse model assessed as decrease in visceral fat administered as supplement for 86 days measured after 90 days by MRI relative to control	1	Scientific Literature	Mus musculus	Jcl:MCH	10090	Autocuration	BAO_0000218	50594	CHEMBL375	ORGANISM		Mus musculus	Mus musculus	1	Non-molecular			65571	CHEMBL2150906
CHEMBL1950582	1279560	CHEMBL1950582	1279560		1, 6G [6]-gingerol	294.39	3.23	66.76	0	CCCCCC(O)CC(=O)CCc1ccc(O)c(OC)c1	12051974	Activity	=	6.7	%		Activity	=	6.7	%			0	BAO_0001103	UO_0000187	http://qudt.org/vocab/unit#Percent	850970	CHEMBL2157065	F	Antiobesity activity in HFD-induced obese Jcl:MCH mouse model assessed as decrease in subcutaneous fat administered as supplement for 86 days measured after 90 days by MRI (Rvb = 20.8 +/- 1.7 %)	1	Scientific Literature	Mus musculus	Jcl:MCH	10090	Autocuration	BAO_0000218	50594	CHEMBL375	ORGANISM		Mus musculus	Mus musculus	1	Non-molecular			65571	CHEMBL2150906
CHEMBL1950582	1279560	CHEMBL1950582	1279560		1, 6G [6]-gingerol	294.39	3.23	66.76	0	CCCCCC(O)CC(=O)CCc1ccc(O)c(OC)c1	12051971	Activity	=	47.1	g		Activity	=	47.1	g			0	BAO_0000181	UO_0000021	http://qudt.org/vocab/unit#Gram	850895	CHEMBL2156878	F	Antiobesity activity in HFD-induced obese Jcl:MCH mouse model assessed as decrease in body weight administered as supplement for 86 days (Rvb = 51.2 +/- 2.7 g)	1	Scientific Literature	Mus musculus	Jcl:MCH	10090	Autocuration	BAO_0000218	50594	CHEMBL375	ORGANISM		Mus musculus	Mus musculus	1	Non-molecular			65571	CHEMBL2150906
CHEMBL1950596	1279574	CHEMBL1950596	1279574		3e	354.49	4.84	57.53	0	OC(CCCCCCc1ccccc1)CC(=O)CCc2ccc(O)cc2	8032107	IC50	=	15800	nM	4.8	IC50	=	15.8	uM			0	BAO_0000190	UO_0000065	http://www.openphacts.org/units/Nanomolar	802415	CHEMBL1954858	F	Antagonist activity at rat TRPA1 ion channel expressed in HEK293 cells assessed as inhibition of AITC-induced calcium influx incubated for 5 mins prior to AITC-induction by fluo-4-AM-based fluorimetry	1	Scientific Literature	Rattus norvegicus		10116	Autocuration	BAO_0000219	101095	CHEMBL5160	SINGLE PROTEIN	Q6RI86	Transient receptor potential cation channel subfamily A member 1	Rattus norvegicus	9	Protein	Ion_trans	high	61132	CHEMBL1949507
CHEMBL1950582	1279560	CHEMBL1950582	1279560		N1	294.39	3.23	66.76	0	CCCCCC(O)CC(=O)CCc1ccc(O)c(OC)c1	16843477	IC50	=	56120	nM	4.25	IC50	=	56.12	uM			0	BAO_0000190	UO_0000065	http://www.openphacts.org/units/Nanomolar	1634260	CHEMBL3877052	B	Inhibition of recombinant C-terminal His-tagged human LTA4H aminopeptidase activity expressed in Escherichia coli using L-alanine-4-nitro-anilide hydrochloride as substrate preincubated for 20 mins followed by substrate addition	1	Scientific Literature	Homo sapiens		9606	Autocuration	BAO_0000019	237	CHEMBL4618	SINGLE PROTEIN	P09960	Leukotriene A4 hydrolase	Homo sapiens	9	Protein			102109	CHEMBL3875224
CHEMBL1950582	1279560	CHEMBL1950582	1279560		N1	294.39	3.23	66.76	0	CCCCCC(O)CC(=O)CCc1ccc(O)c(OC)c1	16843458	Ratio IC50	=	1.67	-		Ratio IC50	=	1.67				0				1634259	CHEMBL3877051	U	Selectivity index, ratio of IC50 for human TIG1 cells to IC50 for human HCT116 cells	1	Scientific Literature	Homo sapiens		9606	Autocuration	BAO_0000219	22226	CHEMBL612545	UNCHECKED		Unchecked		0	Unassigned			102109	CHEMBL3875224
CHEMBL1950582	1279560	CHEMBL1950582	1279560		1, 6G [6]-gingerol	294.39	3.23	66.76	0	CCCCCC(O)CC(=O)CCc1ccc(O)c(OC)c1	12051995	Activity					Activity				Active		0	BAO_0000375			850981	CHEMBL2157209	F	Increase in adiponectin mRNA levels in TNFalpha-induced mouse 3T3L1 cells pretreated at 25 to 50 uM before TNF-alpha challenge relative to control	1	Scientific Literature	Mus musculus		10090	Autocuration	BAO_0000219	80006	CHEMBL614510	CELL-LINE		3T3-L1	Mus musculus	1	Non-molecular			65571	CHEMBL2150906
CHEMBL1950582	1279560	CHEMBL1950582	1279560		1, 6G [6]-gingerol	294.39	3.23	66.76	0	CCCCCC(O)CC(=O)CCc1ccc(O)c(OC)c1	12051982	Activity					Activity				Active		0	BAO_0000375			850974	CHEMBL2157202	F	Reduction in serum leptin levels in HFD-induced obese Jcl:MCH mouse model administered as supplement for 86 days measured after 100 days by ELISA relative to HFD-fed control	1	Scientific Literature	Mus musculus	Jcl:MCH	10090	Autocuration	BAO_0000218	50594	CHEMBL375	ORGANISM		Mus musculus	Mus musculus	1	Non-molecular			65571	CHEMBL2150906
CHEMBL1950582	1279560	CHEMBL1950582	1279560		1, 6G [6]-gingerol	294.39	3.23	66.76	0	CCCCCC(O)CC(=O)CCc1ccc(O)c(OC)c1	12051988	Activity					Activity				Active		0	BAO_0000375			850977	CHEMBL2157205	F	Reduction in SREBP1c mRNA levels in HFD-induced obese Jcl:MCH mouse model administered as supplement for 86 days measured after 100 days by RT-PCR relative to HFD-fed control	1	Scientific Literature	Mus musculus	Jcl:MCH	10090	Autocuration	BAO_0000218	50594	CHEMBL375	ORGANISM		Mus musculus	Mus musculus	1	Non-molecular			65571	CHEMBL2150906
CHEMBL1950582	1279560	CHEMBL1950582	1279560		1, 6G [6]-gingerol	294.39	3.23	66.76	0	CCCCCC(O)CC(=O)CCc1ccc(O)c(OC)c1	12051980	Activity					Activity				Active		0	BAO_0000375			850973	CHEMBL2157201	F	Reduction in serum insulin levels in HFD-induced obese Jcl:MCH mouse model administered as supplement for 86 days measured after 100 days by ELISA relative to HFD-fed control	1	Scientific Literature	Mus musculus	Jcl:MCH	10090	Autocuration	BAO_0000218	50594	CHEMBL375	ORGANISM		Mus musculus	Mus musculus	1	Non-molecular			65571	CHEMBL2150906
CHEMBL1950582	1279560	CHEMBL1950582	1279560		1, 6G [6]-gingerol	294.39	3.23	66.76	0	CCCCCC(O)CC(=O)CCc1ccc(O)c(OC)c1	12051990	Activity					Activity				Active		0	BAO_0000375			850978	CHEMBL2157206	F	Reduction in ACC mRNA levels in HFD-induced obese Jcl:MCH mouse model liver administered as supplement for 86 days measured after 100 days by RT-PCR relative to HFD-fed control	1	Scientific Literature	Mus musculus	Jcl:MCH	10090	Autocuration	BAO_0000218	50594	CHEMBL375	ORGANISM		Mus musculus	Mus musculus	1	Non-molecular			65571	CHEMBL2150906
CHEMBL1950582	1279560	CHEMBL1950582	1279560		1, 6G [6]-gingerol	294.39	3.23	66.76	0	CCCCCC(O)CC(=O)CCc1ccc(O)c(OC)c1	12051992	Activity					Activity				Active		0	BAO_0000375			850979	CHEMBL2157207	F	Reduction in FAS mRNA levels in HFD-induced obese Jcl:MCH mouse model liver administered as supplement for 86 days measured after 100 days by RT-PCR relative to HFD-fed control	1	Scientific Literature	Mus musculus	Jcl:MCH	10090	Autocuration	BAO_0000218	50594	CHEMBL375	ORGANISM		Mus musculus	Mus musculus	1	Non-molecular			65571	CHEMBL2150906
CHEMBL1950582	1279560	CHEMBL1950582	1279560		1, 6G [6]-gingerol	294.39	3.23	66.76	0	CCCCCC(O)CC(=O)CCc1ccc(O)c(OC)c1	12051984	Activity					Activity				Active		0	BAO_0000375			850975	CHEMBL2157203	F	Reduction in leptin mRNA levels in HFD-induced obese Jcl:MCH mouse model adipose tissue administered as supplement for 86 days measured after 100 days by RT-PCR relative to HFD-fed control	1	Scientific Literature	Mus musculus	Jcl:MCH	10090	Autocuration	BAO_0000218	50594	CHEMBL375	ORGANISM		Mus musculus	Mus musculus	1	Non-molecular			65571	CHEMBL2150906
CHEMBL1950582	1279560	CHEMBL1950582	1279560		1, 6G [6]-gingerol	294.39	3.23	66.76	0	CCCCCC(O)CC(=O)CCc1ccc(O)c(OC)c1	12051986	Activity					Activity				Active		0	BAO_0000375			850976	CHEMBL2157204	F	Reduction in TNFalpha mRNA levels in HFD-induced obese Jcl:MCH mouse model adipose tissue administered as supplement for 86 days measured after 100 days by RT-PCR relative to HFD-fed control	1	Scientific Literature	Mus musculus	Jcl:MCH	10090	Autocuration	BAO_0000218	50594	CHEMBL375	ORGANISM		Mus musculus	Mus musculus	1	Non-molecular			65571	CHEMBL2150906
CHEMBL1950582	1279560	CHEMBL1950582	1279560		1, 6G [6]-gingerol	294.39	3.23	66.76	0	CCCCCC(O)CC(=O)CCc1ccc(O)c(OC)c1	12052000	Activity					Activity				Active		0	BAO_0000375			850985	CHEMBL2157213	F	Hypoglycemic activity in HFD-induced obese Jcl:MCH mouse model assessed as decrease in fasting blood glucose levels administered as supplement for 86 days measured after 92 to 94 days by OGTT relative to HFD-fed control	1	Scientific Literature	Mus musculus	Jcl:MCH	10090	Autocuration	BAO_0000218	50594	CHEMBL375	ORGANISM		Mus musculus	Mus musculus	1	Non-molecular			65571	CHEMBL2150906
CHEMBL1950582	1279560	CHEMBL1950582	1279560		1, 6G [6]-gingerol	294.39	3.23	66.76	0	CCCCCC(O)CC(=O)CCc1ccc(O)c(OC)c1	12051978	Activity					Activity				Active		0	BAO_0000375			850972	CHEMBL2157200	F	Hypoglycemic activity in HFD-induced obese Jcl:MCH mouse model assessed as decrease in post prandial blood glucose levels administered as supplement for 86 days measured after 92 to 94 days by OGTT relative to HFD-fed control	1	Scientific Literature	Mus musculus	Jcl:MCH	10090	Autocuration	BAO_0000218	50594	CHEMBL375	ORGANISM		Mus musculus	Mus musculus	1	Non-molecular			65571	CHEMBL2150906
CHEMBL1950586	1279564	CHEMBL1950586	1279564		1e	264.36	3.23	57.53	0	CCCCCC(O)CC(=O)CCc1ccc(O)cc1	8032095	IC50	=	22600	nM	4.65	IC50	=	22.6	uM			0	BAO_0000190	UO_0000065	http://www.openphacts.org/units/Nanomolar	802415	CHEMBL1954858	F	Antagonist activity at rat TRPA1 ion channel expressed in HEK293 cells assessed as inhibition of AITC-induced calcium influx incubated for 5 mins prior to AITC-induction by fluo-4-AM-based fluorimetry	1	Scientific Literature	Rattus norvegicus		10116	Autocuration	BAO_0000219	101095	CHEMBL5160	SINGLE PROTEIN	Q6RI86	Transient receptor potential cation channel subfamily A member 1	Rattus norvegicus	9	Protein	Ion_trans	high	61132	CHEMBL1949507
CHEMBL3885075	2098406	CHEMBL3885075	2098406		D1	334.46	4.09	55.76	0	CCCCCC(O)CC(=O)CCc1ccc(OCC=C)c(OC)c1	16843484	IC50	=	56270	nM	4.25	IC50	=	56.27	uM			0	BAO_0000190	UO_0000065	http://www.openphacts.org/units/Nanomolar	1634260	CHEMBL3877052	B	Inhibition of recombinant C-terminal His-tagged human LTA4H aminopeptidase activity expressed in Escherichia coli using L-alanine-4-nitro-anilide hydrochloride as substrate preincubated for 20 mins followed by substrate addition	1	Scientific Literature	Homo sapiens		9606	Autocuration	BAO_0000019	237	CHEMBL4618	SINGLE PROTEIN	P09960	Leukotriene A4 hydrolase	Homo sapiens	9	Protein			102109	CHEMBL3875224
CHEMBL1950582	1279560	CHEMBL1950582	1279560		N1	294.39	3.23	66.76	0	CCCCCC(O)CC(=O)CCc1ccc(O)c(OC)c1	16843496	IC50	=	58290	nM	4.23	IC50	=	58.29	uM			0	BAO_0000190	UO_0000065	http://www.openphacts.org/units/Nanomolar	1634261	CHEMBL3877053	B	Inhibition of recombinant C-terminal His-tagged human LTA4H epoxide hydrolase activity expressed in Escherichia coli assessed as reduction in LTB4 production using LTA4 as substrate preincubated for 20 mins followed by substrate addition measured after 30 mins by enzyme immunoassay	1	Scientific Literature	Homo sapiens		9606	Autocuration	BAO_0000019	237	CHEMBL4618	SINGLE PROTEIN	P09960	Leukotriene A4 hydrolase	Homo sapiens	9	Protein			102109	CHEMBL3875224
CHEMBL3885075	2098406	CHEMBL3885075	2098406		D1	334.46	4.09	55.76	0	CCCCCC(O)CC(=O)CCc1ccc(OCC=C)c(OC)c1	16843503	IC50	=	66430	nM	4.18	IC50	=	66.43	uM			0	BAO_0000190	UO_0000065	http://www.openphacts.org/units/Nanomolar	1634261	CHEMBL3877053	B	Inhibition of recombinant C-terminal His-tagged human LTA4H epoxide hydrolase activity expressed in Escherichia coli assessed as reduction in LTB4 production using LTA4 as substrate preincubated for 20 mins followed by substrate addition measured after 30 mins by enzyme immunoassay	1	Scientific Literature	Homo sapiens		9606	Autocuration	BAO_0000019	237	CHEMBL4618	SINGLE PROTEIN	P09960	Leukotriene A4 hydrolase	Homo sapiens	9	Protein			102109	CHEMBL3875224
CHEMBL1950592	1279570	CHEMBL1950592	1279570		3a	384.52	4.85	66.76	0	COc1cc(CCC(=O)CC(O)CCCCCCc2ccccc2)ccc1O	8032103	IC50	=	38200	nM	4.42	IC50	=	38.2	uM			0	BAO_0000190	UO_0000065	http://www.openphacts.org/units/Nanomolar	802415	CHEMBL1954858	F	Antagonist activity at rat TRPA1 ion channel expressed in HEK293 cells assessed as inhibition of AITC-induced calcium influx incubated for 5 mins prior to AITC-induction by fluo-4-AM-based fluorimetry	1	Scientific Literature	Rattus norvegicus		10116	Autocuration	BAO_0000219	101095	CHEMBL5160	SINGLE PROTEIN	Q6RI86	Transient receptor potential cation channel subfamily A member 1	Rattus norvegicus	9	Protein	Ion_trans	high	61132	CHEMBL1949507
CHEMBL3883635	2096966	CHEMBL3883635	2096966		N6	348.48	4.57	66.76	0	CCCCC\C=C\CCC(O)CC(=O)CCc1ccc(O)c(OC)c1	16843501	IC50	=	67120	nM	4.17	IC50	=	67.12	uM			0	BAO_0000190	UO_0000065	http://www.openphacts.org/units/Nanomolar	1634261	CHEMBL3877053	B	Inhibition of recombinant C-terminal His-tagged human LTA4H epoxide hydrolase activity expressed in Escherichia coli assessed as reduction in LTB4 production using LTA4 as substrate preincubated for 20 mins followed by substrate addition measured after 30 mins by enzyme immunoassay	1	Scientific Literature	Homo sapiens		9606	Autocuration	BAO_0000019	237	CHEMBL4618	SINGLE PROTEIN	P09960	Leukotriene A4 hydrolase	Homo sapiens	9	Protein			102109	CHEMBL3875224
CHEMBL1506910	930794	CHEMBL1506910	930794		SID24841415	328.41	3.29	66.76	0	COc1cc(CCC(O)CC(=O)CCc2ccccc2)ccc1O	6916166	Potency		79432.8	nM		Potency		79.4328	uM	active		0	BAO_0000186	UO_0000065	http://www.openphacts.org/units/Nanomolar	752493	CHEMBL1794483	F	PUBCHEM_BIOASSAY: qHTS for Inhibitors of Polymerase Iota. (Class of assay: confirmatory) [Related pubchem assays (depositor defined):AID588623]	7	PubChem BioAssays				Autocuration	BAO_0000019	100972	CHEMBL5391	SINGLE PROTEIN	Q9UNA4	DNA polymerase iota	Homo sapiens	9	Protein			51887	CHEMBL1201862
CHEMBL471072	444706	CHEMBL471072	444706		16	294.39	3.23	66.76	0	CCCCC[C@H](O)CC(=O)CCc1ccc(OC)c(O)c1	2320605	IC50	=	100000	nM		IC50	=	100	uM			0	BAO_0000190	UO_0000065	http://www.openphacts.org/units/Nanomolar	550966	CHEMBL1000806	A	Inhibition of human CYP2D6 by radiometric assay	1	Scientific Literature	Homo sapiens		9606	Autocuration	BAO_0000357	11365	CHEMBL289	SINGLE PROTEIN	P10635	Cytochrome P450 2D6	Homo sapiens	9	Protein			39654	CHEMBL1151241
CHEMBL1950586	1279564	CHEMBL1950586	1279564		1e	264.36	3.23	57.53	0	CCCCCC(O)CC(=O)CCc1ccc(O)cc1	8032082	Efficacy	=	23.6	%		Efficacy	=	23.6	%			0	BAO_0000656	UO_0000187	http://qudt.org/vocab/unit#Percent	802409	CHEMBL1954716	F	Agonist activity at human TRPV1 ion channel expressed in HEK293 cells assessed as calcium influx by fluo-4-Am-based fluorimetry relative to ionomycin	1	Scientific Literature	Homo sapiens		9606	Autocuration	BAO_0000219	10260	CHEMBL4794	SINGLE PROTEIN	Q8NER1	Vanilloid receptor	Homo sapiens	9	Protein			61132	CHEMBL1949507
CHEMBL1950596	1279574	CHEMBL1950596	1279574		3e	354.49	4.84	57.53	0	OC(CCCCCCc1ccccc1)CC(=O)CCc2ccc(O)cc2	8032070	Efficacy	=	43	%		Efficacy	=	43	%			0	BAO_0000656	UO_0000187	http://qudt.org/vocab/unit#Percent	802409	CHEMBL1954716	F	Agonist activity at human TRPV1 ion channel expressed in HEK293 cells assessed as calcium influx by fluo-4-Am-based fluorimetry relative to ionomycin	1	Scientific Literature	Homo sapiens		9606	Autocuration	BAO_0000219	10260	CHEMBL4794	SINGLE PROTEIN	Q8NER1	Vanilloid receptor	Homo sapiens	9	Protein			61132	CHEMBL1949507
CHEMBL1950582	1279560	CHEMBL1950582	1279560		1a, Racemic [6]-gingerol	294.39	3.23	66.76	0	CCCCCC(O)CC(=O)CCc1ccc(O)c(OC)c1	8032086	Efficacy	=	51.4	%		Efficacy	=	51.4	%			0	BAO_0000656	UO_0000187	http://qudt.org/vocab/unit#Percent	802409	CHEMBL1954716	F	Agonist activity at human TRPV1 ion channel expressed in HEK293 cells assessed as calcium influx by fluo-4-Am-based fluorimetry relative to ionomycin	1	Scientific Literature	Homo sapiens		9606	Autocuration	BAO_0000219	10260	CHEMBL4794	SINGLE PROTEIN	Q8NER1	Vanilloid receptor	Homo sapiens	9	Protein			61132	CHEMBL1949507
CHEMBL1950588	1279566	CHEMBL1950588	1279566		2a	314.38	2.9	66.76	0	COc1cc(CCC(=O)CC(O)Cc2ccccc2)ccc1O	8032080	Efficacy	=	56.9	%		Efficacy	=	56.9	%			0	BAO_0000656	UO_0000187	http://qudt.org/vocab/unit#Percent	802409	CHEMBL1954716	F	Agonist activity at human TRPV1 ion channel expressed in HEK293 cells assessed as calcium influx by fluo-4-Am-based fluorimetry relative to ionomycin	1	Scientific Literature	Homo sapiens		9606	Autocuration	BAO_0000219	10260	CHEMBL4794	SINGLE PROTEIN	Q8NER1	Vanilloid receptor	Homo sapiens	9	Protein			61132	CHEMBL1949507
CHEMBL1950588	1279566	CHEMBL1950588	1279566		2a	314.38	2.9	66.76	0	COc1cc(CCC(=O)CC(O)Cc2ccccc2)ccc1O	8032097	IC50	=	97850	nM	4.01	IC50	=	97.85	uM			0	BAO_0000190	UO_0000065	http://www.openphacts.org/units/Nanomolar	802415	CHEMBL1954858	F	Antagonist activity at rat TRPA1 ion channel expressed in HEK293 cells assessed as inhibition of AITC-induced calcium influx incubated for 5 mins prior to AITC-induction by fluo-4-AM-based fluorimetry	1	Scientific Literature	Rattus norvegicus		10116	Autocuration	BAO_0000219	101095	CHEMBL5160	SINGLE PROTEIN	Q6RI86	Transient receptor potential cation channel subfamily A member 1	Rattus norvegicus	9	Protein	Ion_trans	high	61132	CHEMBL1949507
CHEMBL402978	425474	CHEMBL402978	425474	GINGEROL	6-Gingerol	294.39	3.23	66.76	0	CCCCC[C@H](O)CC(=O)CCc1ccc(O)c(OC)c1	3296182	Ki	=	100000	nM		Ki	=	100	uM			0	BAO_0000192	UO_0000065	http://www.openphacts.org/units/Nanomolar	631800	CHEMBL1108193	B	Displacement of [3H]8-OH-DPAT from 5HT1A receptor expressed in HEK293 cells after 2 hrs by liquid scintillation counting	1	Scientific Literature				Autocuration	BAO_0000219	51	CHEMBL214	SINGLE PROTEIN	P08908	Serotonin 1a (5-HT1a) receptor	Homo sapiens	8	Homologous protein			51109	CHEMBL1157931
CHEMBL1950592	1279570	CHEMBL1950592	1279570		3a	384.52	4.85	66.76	0	COc1cc(CCC(=O)CC(O)CCCCCCc2ccccc2)ccc1O	8032074	Efficacy	=	60	%		Efficacy	=	60	%			0	BAO_0000656	UO_0000187	http://qudt.org/vocab/unit#Percent	802409	CHEMBL1954716	F	Agonist activity at human TRPV1 ion channel expressed in HEK293 cells assessed as calcium influx by fluo-4-Am-based fluorimetry relative to ionomycin	1	Scientific Literature	Homo sapiens		9606	Autocuration	BAO_0000219	10260	CHEMBL4794	SINGLE PROTEIN	Q8NER1	Vanilloid receptor	Homo sapiens	9	Protein			61132	CHEMBL1949507
CHEMBL595314	593191	CHEMBL595314	593191		3	328.41	3.29	66.76	0	COc1cc(CC[C@@H](O)CC(=O)CCc2ccccc2)ccc1O	3072455	IC50	>	100000	nM		IC50	>	100	uM			0	BAO_0000190	UO_0000065	http://www.openphacts.org/units/Nanomolar	601541	CHEMBL1044238	B	Inhibition of mushroom tyrosinase	1	Scientific Literature	Agaricus bisporus		5341	Autocuration	BAO_0000357	100675	CHEMBL3318	SINGLE PROTEIN	O42713	Tyrosinase	Agaricus bisporus	9	Protein			49181	CHEMBL1152510
CHEMBL1950582	1279560	CHEMBL1950582	1279560		1a, Racemic [6]-gingerol	294.39	3.23	66.76	0	CCCCCC(O)CC(=O)CCc1ccc(O)c(OC)c1	8032091	IC50	>	100000	nM		IC50	>	100	uM			0	BAO_0000190	UO_0000065	http://www.openphacts.org/units/Nanomolar	802415	CHEMBL1954858	F	Antagonist activity at rat TRPA1 ion channel expressed in HEK293 cells assessed as inhibition of AITC-induced calcium influx incubated for 5 mins prior to AITC-induction by fluo-4-AM-based fluorimetry	1	Scientific Literature	Rattus norvegicus		10116	Autocuration	BAO_0000219	101095	CHEMBL5160	SINGLE PROTEIN	Q6RI86	Transient receptor potential cation channel subfamily A member 1	Rattus norvegicus	9	Protein			61132	CHEMBL1949507
CHEMBL3526544	1924242	CHEMBL3526544	1924242		D5	308.42	3.89	55.76	0	CCCCCC(CC(=O)CCc1ccc(O)c(OC)c1)OC	16843507	IC50	>	100000	nM		IC50	>	100	uM			0	BAO_0000190	UO_0000065	http://www.openphacts.org/units/Nanomolar	1634261	CHEMBL3877053	B	Inhibition of recombinant C-terminal His-tagged human LTA4H epoxide hydrolase activity expressed in Escherichia coli assessed as reduction in LTB4 production using LTA4 as substrate preincubated for 20 mins followed by substrate addition measured after 30 mins by enzyme immunoassay	1	Scientific Literature	Homo sapiens		9606	Autocuration	BAO_0000019	237	CHEMBL4618	SINGLE PROTEIN	P09960	Leukotriene A4 hydrolase	Homo sapiens	9	Protein			102109	CHEMBL3875224
CHEMBL3526544	1924242	CHEMBL3526544	1924242		D5	308.42	3.89	55.76	0	CCCCCC(CC(=O)CCc1ccc(O)c(OC)c1)OC	16843488	IC50	>	100000	nM		IC50	>	100	uM			0	BAO_0000190	UO_0000065	http://www.openphacts.org/units/Nanomolar	1634260	CHEMBL3877052	B	Inhibition of recombinant C-terminal His-tagged human LTA4H aminopeptidase activity expressed in Escherichia coli using L-alanine-4-nitro-anilide hydrochloride as substrate preincubated for 20 mins followed by substrate addition	1	Scientific Literature	Homo sapiens		9606	Autocuration	BAO_0000019	237	CHEMBL4618	SINGLE PROTEIN	P09960	Leukotriene A4 hydrolase	Homo sapiens	9	Protein			102109	CHEMBL3875224
CHEMBL3883439	2096770	CHEMBL3883439	2096770		N4	266.34	2.45	66.76	0	CCCC(O)CC(=O)CCc1ccc(O)c(OC)c1	16843499	IC50	>	100000	nM		IC50	>	100	uM			0	BAO_0000190	UO_0000065	http://www.openphacts.org/units/Nanomolar	1634261	CHEMBL3877053	B	Inhibition of recombinant C-terminal His-tagged human LTA4H epoxide hydrolase activity expressed in Escherichia coli assessed as reduction in LTB4 production using LTA4 as substrate preincubated for 20 mins followed by substrate addition measured after 30 mins by enzyme immunoassay	1	Scientific Literature	Homo sapiens		9606	Autocuration	BAO_0000019	237	CHEMBL4618	SINGLE PROTEIN	P09960	Leukotriene A4 hydrolase	Homo sapiens	9	Protein			102109	CHEMBL3875224
CHEMBL3883439	2096770	CHEMBL3883439	2096770		N4	266.34	2.45	66.76	0	CCCC(O)CC(=O)CCc1ccc(O)c(OC)c1	16843480	IC50	>	100000	nM		IC50	>	100	uM			0	BAO_0000190	UO_0000065	http://www.openphacts.org/units/Nanomolar	1634260	CHEMBL3877052	B	Inhibition of recombinant C-terminal His-tagged human LTA4H aminopeptidase activity expressed in Escherichia coli using L-alanine-4-nitro-anilide hydrochloride as substrate preincubated for 20 mins followed by substrate addition	1	Scientific Literature	Homo sapiens		9606	Autocuration	BAO_0000019	237	CHEMBL4618	SINGLE PROTEIN	P09960	Leukotriene A4 hydrolase	Homo sapiens	9	Protein			102109	CHEMBL3875224
CHEMBL3883516	2096847	CHEMBL3883516	2096847		N2	322.45	4.01	66.76	0	CCCCCCCC(O)CC(=O)CCc1ccc(O)c(OC)c1	16843497	IC50	>	100000	nM		IC50	>	100	uM			0	BAO_0000190	UO_0000065	http://www.openphacts.org/units/Nanomolar	1634261	CHEMBL3877053	B	Inhibition of recombinant C-terminal His-tagged human LTA4H epoxide hydrolase activity expressed in Escherichia coli assessed as reduction in LTB4 production using LTA4 as substrate preincubated for 20 mins followed by substrate addition measured after 30 mins by enzyme immunoassay	1	Scientific Literature	Homo sapiens		9606	Autocuration	BAO_0000019	237	CHEMBL4618	SINGLE PROTEIN	P09960	Leukotriene A4 hydrolase	Homo sapiens	9	Protein			102109	CHEMBL3875224
CHEMBL3883516	2096847	CHEMBL3883516	2096847		N2	322.45	4.01	66.76	0	CCCCCCCC(O)CC(=O)CCc1ccc(O)c(OC)c1	16843478	IC50	>	100000	nM		IC50	>	100	uM			0	BAO_0000190	UO_0000065	http://www.openphacts.org/units/Nanomolar	1634260	CHEMBL3877052	B	Inhibition of recombinant C-terminal His-tagged human LTA4H aminopeptidase activity expressed in Escherichia coli using L-alanine-4-nitro-anilide hydrochloride as substrate preincubated for 20 mins followed by substrate addition	1	Scientific Literature	Homo sapiens		9606	Autocuration	BAO_0000019	237	CHEMBL4618	SINGLE PROTEIN	P09960	Leukotriene A4 hydrolase	Homo sapiens	9	Protein			102109	CHEMBL3875224
CHEMBL3884952	2098283	CHEMBL3884952	2098283		N5	308.42	3.54	55.76	0	CCCCCC(O)CC(=O)CCc1ccc(OC)c(OC)c1	16843500	IC50	>	100000	nM		IC50	>	100	uM			0	BAO_0000190	UO_0000065	http://www.openphacts.org/units/Nanomolar	1634261	CHEMBL3877053	B	Inhibition of recombinant C-terminal His-tagged human LTA4H epoxide hydrolase activity expressed in Escherichia coli assessed as reduction in LTB4 production using LTA4 as substrate preincubated for 20 mins followed by substrate addition measured after 30 mins by enzyme immunoassay	1	Scientific Literature	Homo sapiens		9606	Autocuration	BAO_0000019	237	CHEMBL4618	SINGLE PROTEIN	P09960	Leukotriene A4 hydrolase	Homo sapiens	9	Protein			102109	CHEMBL3875224
CHEMBL2071439	1361598	CHEMBL2071439	1361598		2, 6-gingerdione	292.38	3.44	63.6	0	CCCCCC(=O)CC(=O)CCc1ccc(O)c(OC)c1	10987364	FC	=	1	-		FC	=	1				0				833885	CHEMBL2072374	B	Inhibition of Multidrug resistance efflux pump in Mycobacterium smegmatis str. MC2 155 ATCC 700084 assessed as reduction in ethambutol bromide MIC presence of test compound at 64 mg/L	1	Scientific Literature	Mycobacterium smegmatis str. MC2 155	ATCC 700084	246196	Autocuration	BAO_0000019	22226	CHEMBL612545	UNCHECKED		Unchecked		0	Unassigned			62974	CHEMBL2069298
CHEMBL2071439	1361598	CHEMBL2071439	1361598		2, 6-gingerdione	292.38	3.44	63.6	0	CCCCCC(=O)CC(=O)CCc1ccc(O)c(OC)c1	10987373	FC	=	2	-		FC	=	2				0				833888	CHEMBL2072377	B	Inhibition of Multidrug resistance efflux pump in Mycobacterium smegmatis str. MC2 155 ATCC 700084 assessed as reduction in isoniazid bromide MIC presence of test compound at 64 mg/L	1	Scientific Literature	Mycobacterium smegmatis str. MC2 155	ATCC 700084	246196	Autocuration	BAO_0000019	22226	CHEMBL612545	UNCHECKED		Unchecked		0	Unassigned			62974	CHEMBL2069298
CHEMBL2071439	1361598	CHEMBL2071439	1361598		2, 6-gingerdione	292.38	3.44	63.6	0	CCCCCC(=O)CC(=O)CCc1ccc(O)c(OC)c1	10987355	FC	=	2	-		FC	=	2				0				833881	CHEMBL2072370	B	Inhibition of Multidrug resistance efflux pump in Mycobacterium smegmatis str. MC2 155 ATCC 700084 assessed as reduction in ciprofloxacin bromide MIC presence of test compound at 64 mg/L	1	Scientific Literature	Mycobacterium smegmatis str. MC2 155	ATCC 700084	246196	Autocuration	BAO_0000019	22226	CHEMBL612545	UNCHECKED		Unchecked		0	Unassigned			62974	CHEMBL2069298
CHEMBL2071439	1361598	CHEMBL2071439	1361598		2, 6-gingerdione	292.38	3.44	63.6	0	CCCCCC(=O)CC(=O)CCc1ccc(O)c(OC)c1	10987382	FC	=	4	-		FC	=	4				0				833891	CHEMBL2072380	B	Inhibition of Multidrug resistance efflux pump in Mycobacterium smegmatis str. MC2 155 ATCC 700084 assessed as reduction in rifampicin bromide MIC presence of test compound at 64 mg/L	1	Scientific Literature	Mycobacterium smegmatis str. MC2 155	ATCC 700084	246196	Autocuration	BAO_0000019	22226	CHEMBL612545	UNCHECKED		Unchecked		0	Unassigned			62974	CHEMBL2069298
CHEMBL2071439	1361598	CHEMBL2071439	1361598		2, 6-gingerdione	292.38	3.44	63.6	0	CCCCCC(=O)CC(=O)CCc1ccc(O)c(OC)c1	10987346	FC	=	8	-		FC	=	8				0				833879	CHEMBL2072368	B	Inhibition of Multidrug resistance efflux pump in Mycobacterium smegmatis str. MC2 155 ATCC 700084 assessed as reduction in ethidium bromide MIC presence of test compound at 64 mg/L	1	Scientific Literature	Mycobacterium smegmatis str. MC2 155	ATCC 700084	246196	Autocuration	BAO_0000019	22226	CHEMBL612545	UNCHECKED		Unchecked		0	Unassigned			62974	CHEMBL2069298
CHEMBL2071439	1361598	CHEMBL2071439	1361598		2, 6-gingerdione	292.38	3.44	63.6	0	CCCCCC(=O)CC(=O)CCc1ccc(O)c(OC)c1	10987335	MIC	=	128	ug.mL-1		MIC	=	128	mg/L			0	BAO_0002146	UO_0000274	http://www.openphacts.org/units/MicrogramPerMilliliter	833876	CHEMBL2072365	F	Antimicrobial activity against Mycobacterium smegmatis str. MC2 155 ATCC 700084 incubated for 72 hrs in Mueller-Hinton broth medium by MTT assay	1	Scientific Literature	Mycobacterium smegmatis str. MC2 155	ATCC 700084	246196	Autocuration	BAO_0000218	106924	CHEMBL2366793	ORGANISM		Mycobacterium smegmatis str. MC2 155	Mycobacterium smegmatis str. MC2 155	1	Non-molecular			62974	CHEMBL2069298
CHEMBL2071439	1361598	CHEMBL2071439	1361598		2, 6-gingerdione	292.38	3.44	63.6	0	CCCCCC(=O)CC(=O)CCc1ccc(O)c(OC)c1	10987326	MIC	>=	128	ug.mL-1		MIC	>=	128	mg/L			0	BAO_0002146	UO_0000274	http://www.openphacts.org/units/MicrogramPerMilliliter	833875	CHEMBL2072364	F	Antimicrobial activity against Mycobacterium smegmatis str. MC2 155 ATCC 700084 incubated for 72 hrs in 7H9 T medium supplemented with 10% Middlebrook ADC enrichment by MTT assay	1	Scientific Literature	Mycobacterium smegmatis str. MC2 155	ATCC 700084	246196	Autocuration	BAO_0000218	106924	CHEMBL2366793	ORGANISM		Mycobacterium smegmatis str. MC2 155	Mycobacterium smegmatis str. MC2 155	1	Non-molecular			62974	CHEMBL2069298
CHEMBL2071439	1361598	CHEMBL2071439	1361598		2, 6-gingerdione	292.38	3.44	63.6	0	CCCCCC(=O)CC(=O)CCc1ccc(O)c(OC)c1	10987411	RFU	=	17766.4	-		RFU	=	17766.4				0				833894	CHEMBL2072383	B	Inhibition of Multidrug resistance efflux pump in Mycobacterium smegmatis str. MC2 155 ATCC 700084 assessed as increase in relative ethidium bromide fluorescence accumulation at 0.5 MIC level by fluorimetric assay (Rvb = 6057.1 +/- 508.6 RFU)	1	Scientific Literature	Mycobacterium smegmatis str. MC2 155	ATCC 700084	246196	Autocuration	BAO_0000019	22226	CHEMBL612545	UNCHECKED		Unchecked		0	Unassigned			62974	CHEMBL2069298
CHEMBL2071439	1361598	CHEMBL2071439	1361598		2, 6-gingerdione	292.38	3.44	63.6	0	CCCCCC(=O)CC(=O)CCc1ccc(O)c(OC)c1	10987389	FICI	=	0.25	-		FICI	=	0.25				0				833883	CHEMBL2072372	B	Inhibition of Multidrug resistance efflux pump in Mycobacterium smegmatis str. MC2 155 ATCC 700084 assessed as fractional inhibitory concentration index in presence of ethidium bromide	1	Scientific Literature	Mycobacterium smegmatis str. MC2 155	ATCC 700084	246196	Autocuration	BAO_0000019	22226	CHEMBL612545	UNCHECKED		Unchecked		0	Unassigned			62974	CHEMBL2069298
CHEMBL2071439	1361598	CHEMBL2071439	1361598		2, 6-gingerdione	292.38	3.44	63.6	0	CCCCCC(=O)CC(=O)CCc1ccc(O)c(OC)c1	10987398	FICI	=	0.5	-		FICI	=	0.5				0				833893	CHEMBL2072382	B	Inhibition of Multidrug resistance efflux pump in Mycobacterium smegmatis str. MC2 155 ATCC 700084 assessed as fractional inhibitory concentration index in presence of rifampicin	1	Scientific Literature	Mycobacterium smegmatis str. MC2 155	ATCC 700084	246196	Autocuration	BAO_0000019	22226	CHEMBL612545	UNCHECKED		Unchecked		0	Unassigned			62974	CHEMBL2069298
CHEMBL2071439	1361598	CHEMBL2071439	1361598		2, 6-gingerdione	292.38	3.44	63.6	0	CCCCCC(=O)CC(=O)CCc1ccc(O)c(OC)c1	10987417	Ratio	=	0.789	-		Ratio	=	0.789				0	BAO_0000179			833895	CHEMBL2072384	B	Inhibition of Multidrug resistance efflux pump in Mycobacterium smegmatis str. MC2 155 ATCC 700084 assessed as increase in normalized ethidium bromide fluorescence efflux at 0.5 MIC level by fluorimetric assay (Rvb = 0.581 +/- 0.051 ratio)	1	Scientific Literature	Mycobacterium smegmatis str. MC2 155	ATCC 700084	246196	Autocuration	BAO_0000019	22226	CHEMBL612545	UNCHECKED		Unchecked		0	Unassigned			62974	CHEMBL2069298
CHEMBL2071440	1361599	CHEMBL2071440	1361599		3	278.39	4.26	46.53	0	CCCCCCCC(=O)CCc1ccc(O)c(OC)c1	10987362	FC	=	1	-		FC	=	1				0				833884	CHEMBL2072373	B	Inhibition of Multidrug resistance efflux pump in Mycobacterium smegmatis str. MC2 155 ATCC 700084 assessed as reduction in ethambutol bromide MIC presence of test compound at 16 mg/L	1	Scientific Literature	Mycobacterium smegmatis str. MC2 155	ATCC 700084	246196	Autocuration	BAO_0000019	22226	CHEMBL612545	UNCHECKED		Unchecked		0	Unassigned			62974	CHEMBL2069298
CHEMBL2071440	1361599	CHEMBL2071440	1361599		3	278.39	4.26	46.53	0	CCCCCCCC(=O)CCc1ccc(O)c(OC)c1	10987353	FC	=	1	-		FC	=	1				0				833880	CHEMBL2072369	B	Inhibition of Multidrug resistance efflux pump in Mycobacterium smegmatis str. MC2 155 ATCC 700084 assessed as reduction in ciprofloxacin bromide MIC presence of test compound at 16 mg/L	1	Scientific Literature	Mycobacterium smegmatis str. MC2 155	ATCC 700084	246196	Autocuration	BAO_0000019	22226	CHEMBL612545	UNCHECKED		Unchecked		0	Unassigned			62974	CHEMBL2069298
CHEMBL2071440	1361599	CHEMBL2071440	1361599		3	278.39	4.26	46.53	0	CCCCCCCC(=O)CCc1ccc(O)c(OC)c1	10987371	FC	=	4	-		FC	=	4				0				833887	CHEMBL2072376	B	Inhibition of Multidrug resistance efflux pump in Mycobacterium smegmatis str. MC2 155 ATCC 700084 assessed as reduction in isoniazid bromide MIC presence of test compound at 16 mg/L	1	Scientific Literature	Mycobacterium smegmatis str. MC2 155	ATCC 700084	246196	Autocuration	BAO_0000019	22226	CHEMBL612545	UNCHECKED		Unchecked		0	Unassigned			62974	CHEMBL2069298
CHEMBL2071440	1361599	CHEMBL2071440	1361599		3	278.39	4.26	46.53	0	CCCCCCCC(=O)CCc1ccc(O)c(OC)c1	10987380	FC	=	4	-		FC	=	4				0				833890	CHEMBL2072379	B	Inhibition of Multidrug resistance efflux pump in Mycobacterium smegmatis str. MC2 155 ATCC 700084 assessed as reduction in rifampicin bromide MIC presence of test compound at 16 mg/L	1	Scientific Literature	Mycobacterium smegmatis str. MC2 155	ATCC 700084	246196	Autocuration	BAO_0000019	22226	CHEMBL612545	UNCHECKED		Unchecked		0	Unassigned			62974	CHEMBL2069298
CHEMBL2071440	1361599	CHEMBL2071440	1361599		3	278.39	4.26	46.53	0	CCCCCCCC(=O)CCc1ccc(O)c(OC)c1	10987344	FC	=	8	-		FC	=	8				0				833877	CHEMBL2072366	B	Inhibition of Multidrug resistance efflux pump in Mycobacterium smegmatis str. MC2 155 ATCC 700084 assessed as reduction in ethidium bromide MIC presence of test compound at 16 mg/L	1	Scientific Literature	Mycobacterium smegmatis str. MC2 155	ATCC 700084	246196	Autocuration	BAO_0000019	22226	CHEMBL612545	UNCHECKED		Unchecked		0	Unassigned			62974	CHEMBL2069298
CHEMBL2071440	1361599	CHEMBL2071440	1361599		3	278.39	4.26	46.53	0	CCCCCCCC(=O)CCc1ccc(O)c(OC)c1	10987336	MIC	=	32	ug.mL-1		MIC	=	32	mg/L			0	BAO_0002146	UO_0000274	http://www.openphacts.org/units/MicrogramPerMilliliter	833876	CHEMBL2072365	F	Antimicrobial activity against Mycobacterium smegmatis str. MC2 155 ATCC 700084 incubated for 72 hrs in Mueller-Hinton broth medium by MTT assay	1	Scientific Literature	Mycobacterium smegmatis str. MC2 155	ATCC 700084	246196	Autocuration	BAO_0000218	106924	CHEMBL2366793	ORGANISM		Mycobacterium smegmatis str. MC2 155	Mycobacterium smegmatis str. MC2 155	1	Non-molecular			62974	CHEMBL2069298
CHEMBL2071440	1361599	CHEMBL2071440	1361599		3	278.39	4.26	46.53	0	CCCCCCCC(=O)CCc1ccc(O)c(OC)c1	10987327	MIC	>=	128	ug.mL-1		MIC	>=	128	mg/L			0	BAO_0002146	UO_0000274	http://www.openphacts.org/units/MicrogramPerMilliliter	833875	CHEMBL2072364	F	Antimicrobial activity against Mycobacterium smegmatis str. MC2 155 ATCC 700084 incubated for 72 hrs in 7H9 T medium supplemented with 10% Middlebrook ADC enrichment by MTT assay	1	Scientific Literature	Mycobacterium smegmatis str. MC2 155	ATCC 700084	246196	Autocuration	BAO_0000218	106924	CHEMBL2366793	ORGANISM		Mycobacterium smegmatis str. MC2 155	Mycobacterium smegmatis str. MC2 155	1	Non-molecular			62974	CHEMBL2069298
CHEMBL2071440	1361599	CHEMBL2071440	1361599		3	278.39	4.26	46.53	0	CCCCCCCC(=O)CCc1ccc(O)c(OC)c1	10987412	RFU	=	24584.2	-		RFU	=	24584.2				0				833894	CHEMBL2072383	B	Inhibition of Multidrug resistance efflux pump in Mycobacterium smegmatis str. MC2 155 ATCC 700084 assessed as increase in relative ethidium bromide fluorescence accumulation at 0.5 MIC level by fluorimetric assay (Rvb = 6057.1 +/- 508.6 RFU)	1	Scientific Literature	Mycobacterium smegmatis str. MC2 155	ATCC 700084	246196	Autocuration	BAO_0000019	22226	CHEMBL612545	UNCHECKED		Unchecked		0	Unassigned			62974	CHEMBL2069298
CHEMBL2071440	1361599	CHEMBL2071440	1361599		3	278.39	4.26	46.53	0	CCCCCCCC(=O)CCc1ccc(O)c(OC)c1	10987390	FICI	=	0.25	-		FICI	=	0.25				0				833883	CHEMBL2072372	B	Inhibition of Multidrug resistance efflux pump in Mycobacterium smegmatis str. MC2 155 ATCC 700084 assessed as fractional inhibitory concentration index in presence of ethidium bromide	1	Scientific Literature	Mycobacterium smegmatis str. MC2 155	ATCC 700084	246196	Autocuration	BAO_0000019	22226	CHEMBL612545	UNCHECKED		Unchecked		0	Unassigned			62974	CHEMBL2069298
CHEMBL2071440	1361599	CHEMBL2071440	1361599		3	278.39	4.26	46.53	0	CCCCCCCC(=O)CCc1ccc(O)c(OC)c1	10987399	FICI	=	0.5	-		FICI	=	0.5				0				833893	CHEMBL2072382	B	Inhibition of Multidrug resistance efflux pump in Mycobacterium smegmatis str. MC2 155 ATCC 700084 assessed as fractional inhibitory concentration index in presence of rifampicin	1	Scientific Literature	Mycobacterium smegmatis str. MC2 155	ATCC 700084	246196	Autocuration	BAO_0000019	22226	CHEMBL612545	UNCHECKED		Unchecked		0	Unassigned			62974	CHEMBL2069298
CHEMBL2071440	1361599	CHEMBL2071440	1361599		3	278.39	4.26	46.53	0	CCCCCCCC(=O)CCc1ccc(O)c(OC)c1	10987406	IC50	=	63600	nM	4.2	IC50	=	63.6	uM			0	BAO_0000190	UO_0000065	http://www.openphacts.org/units/Nanomolar	833896	CHEMBL2072385	B	Inhibition of Multidrug resistance efflux pump in Mycobacterium smegmatis str. MC2 155 ATCC 700084 assessed as increase in normalized ethidium bromide fluorescence efflux at 0.5 MIC level by fluorimetric assay	1	Scientific Literature	Mycobacterium smegmatis str. MC2 155	ATCC 700084	246196	Autocuration	BAO_0000019	22226	CHEMBL612545	UNCHECKED		Unchecked		0	Unassigned			62974	CHEMBL2069298
CHEMBL2071440	1361599	CHEMBL2071440	1361599		M11	278.39	4.26	46.53	0	CCCCCCCC(=O)CCc1ccc(O)c(OC)c1	15461049	IC50	=	66500	nM	4.18	IC50	=	66.5	uM			0	BAO_0000190	UO_0000065	http://www.openphacts.org/units/Nanomolar	1493473	CHEMBL3528681	F	Cytotoxicity against human H1299 cells assessed as growth inhibition after 24 hrs by MTT assay	1	Scientific Literature	Homo sapiens		9606	Autocuration	BAO_0000219	22221	CHEMBL3879801	NON-MOLECULAR		Placeholder for assays where the target is a tissue/organism etc		1	Non-molecular			92089	CHEMBL3526065
CHEMBL2071440	1361599	CHEMBL2071440	1361599		M11	278.39	4.26	46.53	0	CCCCCCCC(=O)CCc1ccc(O)c(OC)c1	15461046	IC50	=	84000	nM	4.08	IC50	=	84	uM			0	BAO_0000190	UO_0000065	http://www.openphacts.org/units/Nanomolar	1493472	CHEMBL3528680	F	Cytotoxicity against human HCT116 cells assessed as growth inhibition after 24 hrs by MTT assay	1	Scientific Literature	Homo sapiens		9606	Autocuration	BAO_0000219	22221	CHEMBL3879801	NON-MOLECULAR		Placeholder for assays where the target is a tissue/organism etc		1	Non-molecular			92089	CHEMBL3526065
CHEMBL2071440	1361599	CHEMBL2071440	1361599		3	278.39	4.26	46.53	0	CCCCCCCC(=O)CCc1ccc(O)c(OC)c1	10987418	Ratio	=	0.793	-		Ratio	=	0.793				0	BAO_0000179			833895	CHEMBL2072384	B	Inhibition of Multidrug resistance efflux pump in Mycobacterium smegmatis str. MC2 155 ATCC 700084 assessed as increase in normalized ethidium bromide fluorescence efflux at 0.5 MIC level by fluorimetric assay (Rvb = 0.581 +/- 0.051 ratio)	1	Scientific Literature	Mycobacterium smegmatis str. MC2 155	ATCC 700084	246196	Autocuration	BAO_0000019	22226	CHEMBL612545	UNCHECKED		Unchecked		0	Unassigned			62974	CHEMBL2069298
CHEMBL2071440	1361599	CHEMBL2071440	1361599		M11	278.39	4.26	46.53	0	CCCCCCCC(=O)CCc1ccc(O)c(OC)c1	15461057	Activity	=	8.3	%		Activity	=	8.3	%			0	BAO_0001103	UO_0000187	http://qudt.org/vocab/unit#Percent	1480937	CHEMBL3540208	F	Induction of apoptosis in human H1299 cells assessed as apoptotic cells at 40 uM after 24 hrs by TUNEL assay	1	Scientific Literature	Homo sapiens		9606	Autocuration	BAO_0000219	22226	CHEMBL612545	UNCHECKED		Unchecked		0	Unassigned			92089	CHEMBL3526065
CHEMBL2071440	1361599	CHEMBL2071440	1361599		M11	278.39	4.26	46.53	0	CCCCCCCC(=O)CCc1ccc(O)c(OC)c1	15461055	Activity	=	12.9	%		Activity	=	12.9	%			0	BAO_0001103	UO_0000187	http://qudt.org/vocab/unit#Percent	1480936	CHEMBL3540207	F	Induction of apoptosis in human HCT116 cells assessed as apoptotic cells at 40 uM after 24 hrs by TUNEL assay	1	Scientific Literature	Homo sapiens		9606	Autocuration	BAO_0000219	22226	CHEMBL612545	UNCHECKED		Unchecked		0	Unassigned			92089	CHEMBL3526065
CHEMBL2071440	1361599	CHEMBL2071440	1361599		M11	278.39	4.26	46.53	0	CCCCCCCC(=O)CCc1ccc(O)c(OC)c1	15461061	Activity	=	19.4	%		Activity	=	19.4	%			0	BAO_0001103	UO_0000187	http://qudt.org/vocab/unit#Percent	1480939	CHEMBL3540210	F	Induction of apoptosis in human H1299 cells assessed as apoptotic cells at 80 uM after 24 hrs by TUNEL assay	1	Scientific Literature	Homo sapiens		9606	Autocuration	BAO_0000219	22226	CHEMBL612545	UNCHECKED		Unchecked		0	Unassigned			92089	CHEMBL3526065
CHEMBL2071440	1361599	CHEMBL2071440	1361599		M11	278.39	4.26	46.53	0	CCCCCCCC(=O)CCc1ccc(O)c(OC)c1	15461059	Activity	=	21.1	%		Activity	=	21.1	%			0	BAO_0001103	UO_0000187	http://qudt.org/vocab/unit#Percent	1480938	CHEMBL3540209	F	Induction of apoptosis in human HCT116 cells assessed as apoptotic cells at 80 uM after 24 hrs by TUNEL assay	1	Scientific Literature	Homo sapiens		9606	Autocuration	BAO_0000219	22226	CHEMBL612545	UNCHECKED		Unchecked		0	Unassigned			92089	CHEMBL3526065
CHEMBL2071440	1361599	CHEMBL2071440	1361599		M11	278.39	4.26	46.53	0	CCCCCCCC(=O)CCc1ccc(O)c(OC)c1	15461021	Drug excretion					Drug excretion				metabolite_detected		0				1493453	CHEMBL3528465	A	Drug level in C57BL/6J mouse feces treated with [6]-shogaol at 200 mg/kg, po by HPLC-ECD analysis relative to control	1	Scientific Literature	Mus musculus	C57BL/6J	10090	Autocuration	BAO_0000218	22224	CHEMBL612558	ADMET		ADMET		0	Unassigned			92089	CHEMBL3526065
CHEMBL2071440	1361599	CHEMBL2071440	1361599		M11	278.39	4.26	46.53	0	CCCCCCCC(=O)CCc1ccc(O)c(OC)c1	15461041	Drug metabolism					Drug metabolism				metabolite_detected		0				1493468	CHEMBL3528676	A	Drug level in human H1299 cells treated with 10 uM [6]-shogaol after 24 hrs by HPLC-ECD analysis	1	Scientific Literature	Homo sapiens		9606	Autocuration	BAO_0000219	22224	CHEMBL612558	ADMET		ADMET		0	Unassigned			92089	CHEMBL3526065
CHEMBL2071440	1361599	CHEMBL2071440	1361599		M11	278.39	4.26	46.53	0	CCCCCCCC(=O)CCc1ccc(O)c(OC)c1	15461032	Drug metabolism					Drug metabolism				metabolite_detected		0				1493461	CHEMBL3528669	A	Drug level in human HCT116 cells treated with 10 uM [6]-shogaol after 24 hrs by HPLC-ECD analysis	1	Scientific Literature	Homo sapiens		9606	Autocuration	BAO_0000219	22224	CHEMBL612558	ADMET		ADMET		0	Unassigned			92089	CHEMBL3526065
CHEMBL2071440	1361599	CHEMBL2071440	1361599		M11	278.39	4.26	46.53	0	CCCCCCCC(=O)CCc1ccc(O)c(OC)c1	15461037	Drug metabolism					Drug metabolism				metabolite_detected		0				1493465	CHEMBL3528673	A	Drug level in human HT-29 cells treated with 10 uM [6]-shogaol by HPLC-ECD analysis	1	Scientific Literature	Homo sapiens		9606	Autocuration	BAO_0000219	80166	CHEMBL384	CELL-LINE		HT-29	Homo sapiens	1	Non-molecular			92089	CHEMBL3526065
CHEMBL2071440	1361599	CHEMBL2071440	1361599		3	278.39	4.26	46.53	0	CCCCCCCC(=O)CCc1ccc(O)c(OC)c1	10987422	Inhibition					INH				Dose-dependent effect		0	BAO_0000376			833896	CHEMBL2072385	B	Inhibition of Multidrug resistance efflux pump in Mycobacterium smegmatis str. MC2 155 ATCC 700084 assessed as increase in normalized ethidium bromide fluorescence efflux at 0.5 MIC level by fluorimetric assay	1	Scientific Literature	Mycobacterium smegmatis str. MC2 155	ATCC 700084	246196	Autocuration	BAO_0000019	22226	CHEMBL612545	UNCHECKED		Unchecked		0	Unassigned			62974	CHEMBL2069298
CHEMBL2069329	1361600	CHEMBL2069329	1361600		5	308.42	3.54	55.76	0	CCCCC[C@H](O)CC(=O)CCc1ccc(OC)c(OC)c1	10987375	FC	=	1	-		FC	=	1				0				833888	CHEMBL2072377	B	Inhibition of Multidrug resistance efflux pump in Mycobacterium smegmatis str. MC2 155 ATCC 700084 assessed as reduction in isoniazid bromide MIC presence of test compound at 64 mg/L	1	Scientific Literature	Mycobacterium smegmatis str. MC2 155	ATCC 700084	246196	Autocuration	BAO_0000019	22226	CHEMBL612545	UNCHECKED		Unchecked		0	Unassigned			62974	CHEMBL2069298
CHEMBL2069329	1361600	CHEMBL2069329	1361600		5	308.42	3.54	55.76	0	CCCCC[C@H](O)CC(=O)CCc1ccc(OC)c(OC)c1	10987366	FC	=	1	-		FC	=	1				0				833885	CHEMBL2072374	B	Inhibition of Multidrug resistance efflux pump in Mycobacterium smegmatis str. MC2 155 ATCC 700084 assessed as reduction in ethambutol bromide MIC presence of test compound at 64 mg/L	1	Scientific Literature	Mycobacterium smegmatis str. MC2 155	ATCC 700084	246196	Autocuration	BAO_0000019	22226	CHEMBL612545	UNCHECKED		Unchecked		0	Unassigned			62974	CHEMBL2069298
CHEMBL2069329	1361600	CHEMBL2069329	1361600		5	308.42	3.54	55.76	0	CCCCC[C@H](O)CC(=O)CCc1ccc(OC)c(OC)c1	10987384	FC	=	1	-		FC	=	1				0				833891	CHEMBL2072380	B	Inhibition of Multidrug resistance efflux pump in Mycobacterium smegmatis str. MC2 155 ATCC 700084 assessed as reduction in rifampicin bromide MIC presence of test compound at 64 mg/L	1	Scientific Literature	Mycobacterium smegmatis str. MC2 155	ATCC 700084	246196	Autocuration	BAO_0000019	22226	CHEMBL612545	UNCHECKED		Unchecked		0	Unassigned			62974	CHEMBL2069298
CHEMBL2069329	1361600	CHEMBL2069329	1361600		5	308.42	3.54	55.76	0	CCCCC[C@H](O)CC(=O)CCc1ccc(OC)c(OC)c1	10987357	FC	=	1	-		FC	=	1				0				833881	CHEMBL2072370	B	Inhibition of Multidrug resistance efflux pump in Mycobacterium smegmatis str. MC2 155 ATCC 700084 assessed as reduction in ciprofloxacin bromide MIC presence of test compound at 64 mg/L	1	Scientific Literature	Mycobacterium smegmatis str. MC2 155	ATCC 700084	246196	Autocuration	BAO_0000019	22226	CHEMBL612545	UNCHECKED		Unchecked		0	Unassigned			62974	CHEMBL2069298
CHEMBL2069329	1361600	CHEMBL2069329	1361600		5	308.42	3.54	55.76	0	CCCCC[C@H](O)CC(=O)CCc1ccc(OC)c(OC)c1	10987348	FC	=	2	-		FC	=	2				0				833879	CHEMBL2072368	B	Inhibition of Multidrug resistance efflux pump in Mycobacterium smegmatis str. MC2 155 ATCC 700084 assessed as reduction in ethidium bromide MIC presence of test compound at 64 mg/L	1	Scientific Literature	Mycobacterium smegmatis str. MC2 155	ATCC 700084	246196	Autocuration	BAO_0000019	22226	CHEMBL612545	UNCHECKED		Unchecked		0	Unassigned			62974	CHEMBL2069298
CHEMBL2069329	1361600	CHEMBL2069329	1361600		5	308.42	3.54	55.76	0	CCCCC[C@H](O)CC(=O)CCc1ccc(OC)c(OC)c1	10987338	MIC	>=	128	ug.mL-1		MIC	>=	128	mg/L			0	BAO_0002146	UO_0000274	http://www.openphacts.org/units/MicrogramPerMilliliter	833876	CHEMBL2072365	F	Antimicrobial activity against Mycobacterium smegmatis str. MC2 155 ATCC 700084 incubated for 72 hrs in Mueller-Hinton broth medium by MTT assay	1	Scientific Literature	Mycobacterium smegmatis str. MC2 155	ATCC 700084	246196	Autocuration	BAO_0000218	106924	CHEMBL2366793	ORGANISM		Mycobacterium smegmatis str. MC2 155	Mycobacterium smegmatis str. MC2 155	1	Non-molecular			62974	CHEMBL2069298
CHEMBL2069329	1361600	CHEMBL2069329	1361600		5	308.42	3.54	55.76	0	CCCCC[C@H](O)CC(=O)CCc1ccc(OC)c(OC)c1	10987329	MIC	>=	128	ug.mL-1		MIC	>=	128	mg/L			0	BAO_0002146	UO_0000274	http://www.openphacts.org/units/MicrogramPerMilliliter	833875	CHEMBL2072364	F	Antimicrobial activity against Mycobacterium smegmatis str. MC2 155 ATCC 700084 incubated for 72 hrs in 7H9 T medium supplemented with 10% Middlebrook ADC enrichment by MTT assay	1	Scientific Literature	Mycobacterium smegmatis str. MC2 155	ATCC 700084	246196	Autocuration	BAO_0000218	106924	CHEMBL2366793	ORGANISM		Mycobacterium smegmatis str. MC2 155	Mycobacterium smegmatis str. MC2 155	1	Non-molecular			62974	CHEMBL2069298
CHEMBL2069329	1361600	CHEMBL2069329	1361600		5	308.42	3.54	55.76	0	CCCCC[C@H](O)CC(=O)CCc1ccc(OC)c(OC)c1	10987413	RFU	=	11764.3	-		RFU	=	11764.3				0				833894	CHEMBL2072383	B	Inhibition of Multidrug resistance efflux pump in Mycobacterium smegmatis str. MC2 155 ATCC 700084 assessed as increase in relative ethidium bromide fluorescence accumulation at 0.5 MIC level by fluorimetric assay (Rvb = 6057.1 +/- 508.6 RFU)	1	Scientific Literature	Mycobacterium smegmatis str. MC2 155	ATCC 700084	246196	Autocuration	BAO_0000019	22226	CHEMBL612545	UNCHECKED		Unchecked		0	Unassigned			62974	CHEMBL2069298
CHEMBL2069329	1361600	CHEMBL2069329	1361600		5	308.42	3.54	55.76	0	CCCCC[C@H](O)CC(=O)CCc1ccc(OC)c(OC)c1	10987392	FICI	=	0.63	-		FICI	=	0.63				0				833883	CHEMBL2072372	B	Inhibition of Multidrug resistance efflux pump in Mycobacterium smegmatis str. MC2 155 ATCC 700084 assessed as fractional inhibitory concentration index in presence of ethidium bromide	1	Scientific Literature	Mycobacterium smegmatis str. MC2 155	ATCC 700084	246196	Autocuration	BAO_0000019	22226	CHEMBL612545	UNCHECKED		Unchecked		0	Unassigned			62974	CHEMBL2069298
CHEMBL2069329	1361600	CHEMBL2069329	1361600		5	308.42	3.54	55.76	0	CCCCC[C@H](O)CC(=O)CCc1ccc(OC)c(OC)c1	10987401	FICI	=	2	-		FICI	=	2				0				833893	CHEMBL2072382	B	Inhibition of Multidrug resistance efflux pump in Mycobacterium smegmatis str. MC2 155 ATCC 700084 assessed as fractional inhibitory concentration index in presence of rifampicin	1	Scientific Literature	Mycobacterium smegmatis str. MC2 155	ATCC 700084	246196	Autocuration	BAO_0000019	22226	CHEMBL612545	UNCHECKED		Unchecked		0	Unassigned			62974	CHEMBL2069298
CHEMBL2069329	1361600	CHEMBL2069329	1361600		5	308.42	3.54	55.76	0	CCCCC[C@H](O)CC(=O)CCc1ccc(OC)c(OC)c1	10987419	Ratio	=	0.746	-		Ratio	=	0.746				0	BAO_0000179			833895	CHEMBL2072384	B	Inhibition of Multidrug resistance efflux pump in Mycobacterium smegmatis str. MC2 155 ATCC 700084 assessed as increase in normalized ethidium bromide fluorescence efflux at 0.5 MIC level by fluorimetric assay (Rvb = 0.581 +/- 0.051 ratio)	1	Scientific Literature	Mycobacterium smegmatis str. MC2 155	ATCC 700084	246196	Autocuration	BAO_0000019	22226	CHEMBL612545	UNCHECKED		Unchecked		0	Unassigned			62974	CHEMBL2069298
CHEMBL2071441	1361601	CHEMBL2071441	1361601		8	296.41	3.03	69.92	0	CCCCC[C@H](O)C[C@@H](O)CCc1ccc(O)c(OC)c1	10987376	FC	=	1	-		FC	=	1				0				833888	CHEMBL2072377	B	Inhibition of Multidrug resistance efflux pump in Mycobacterium smegmatis str. MC2 155 ATCC 700084 assessed as reduction in isoniazid bromide MIC presence of test compound at 64 mg/L	1	Scientific Literature	Mycobacterium smegmatis str. MC2 155	ATCC 700084	246196	Autocuration	BAO_0000019	22226	CHEMBL612545	UNCHECKED		Unchecked		0	Unassigned			62974	CHEMBL2069298
CHEMBL2071441	1361601	CHEMBL2071441	1361601		8	296.41	3.03	69.92	0	CCCCC[C@H](O)C[C@@H](O)CCc1ccc(O)c(OC)c1	10987367	FC	=	1	-		FC	=	1				0				833885	CHEMBL2072374	B	Inhibition of Multidrug resistance efflux pump in Mycobacterium smegmatis str. MC2 155 ATCC 700084 assessed as reduction in ethambutol bromide MIC presence of test compound at 64 mg/L	1	Scientific Literature	Mycobacterium smegmatis str. MC2 155	ATCC 700084	246196	Autocuration	BAO_0000019	22226	CHEMBL612545	UNCHECKED		Unchecked		0	Unassigned			62974	CHEMBL2069298
CHEMBL2071441	1361601	CHEMBL2071441	1361601		8	296.41	3.03	69.92	0	CCCCC[C@H](O)C[C@@H](O)CCc1ccc(O)c(OC)c1	10987385	FC	=	1	-		FC	=	1				0				833891	CHEMBL2072380	B	Inhibition of Multidrug resistance efflux pump in Mycobacterium smegmatis str. MC2 155 ATCC 700084 assessed as reduction in rifampicin bromide MIC presence of test compound at 64 mg/L	1	Scientific Literature	Mycobacterium smegmatis str. MC2 155	ATCC 700084	246196	Autocuration	BAO_0000019	22226	CHEMBL612545	UNCHECKED		Unchecked		0	Unassigned			62974	CHEMBL2069298
CHEMBL2071441	1361601	CHEMBL2071441	1361601		8	296.41	3.03	69.92	0	CCCCC[C@H](O)C[C@@H](O)CCc1ccc(O)c(OC)c1	10987358	FC	=	1	-		FC	=	1				0				833881	CHEMBL2072370	B	Inhibition of Multidrug resistance efflux pump in Mycobacterium smegmatis str. MC2 155 ATCC 700084 assessed as reduction in ciprofloxacin bromide MIC presence of test compound at 64 mg/L	1	Scientific Literature	Mycobacterium smegmatis str. MC2 155	ATCC 700084	246196	Autocuration	BAO_0000019	22226	CHEMBL612545	UNCHECKED		Unchecked		0	Unassigned			62974	CHEMBL2069298
CHEMBL2071441	1361601	CHEMBL2071441	1361601		8	296.41	3.03	69.92	0	CCCCC[C@H](O)C[C@@H](O)CCc1ccc(O)c(OC)c1	10987349	FC	=	2	-		FC	=	2				0				833879	CHEMBL2072368	B	Inhibition of Multidrug resistance efflux pump in Mycobacterium smegmatis str. MC2 155 ATCC 700084 assessed as reduction in ethidium bromide MIC presence of test compound at 64 mg/L	1	Scientific Literature	Mycobacterium smegmatis str. MC2 155	ATCC 700084	246196	Autocuration	BAO_0000019	22226	CHEMBL612545	UNCHECKED		Unchecked		0	Unassigned			62974	CHEMBL2069298
CHEMBL2071441	1361601	CHEMBL2071441	1361601		8	296.41	3.03	69.92	0	CCCCC[C@H](O)C[C@@H](O)CCc1ccc(O)c(OC)c1	10987341	MIC	>=	128	ug.mL-1		MIC	>=	128	mg/L			0	BAO_0002146	UO_0000274	http://www.openphacts.org/units/MicrogramPerMilliliter	833876	CHEMBL2072365	F	Antimicrobial activity against Mycobacterium smegmatis str. MC2 155 ATCC 700084 incubated for 72 hrs in Mueller-Hinton broth medium by MTT assay	1	Scientific Literature	Mycobacterium smegmatis str. MC2 155	ATCC 700084	246196	Autocuration	BAO_0000218	106924	CHEMBL2366793	ORGANISM		Mycobacterium smegmatis str. MC2 155	Mycobacterium smegmatis str. MC2 155	1	Non-molecular			62974	CHEMBL2069298
CHEMBL2071441	1361601	CHEMBL2071441	1361601		8	296.41	3.03	69.92	0	CCCCC[C@H](O)C[C@@H](O)CCc1ccc(O)c(OC)c1	10987332	MIC	>=	128	ug.mL-1		MIC	>=	128	mg/L			0	BAO_0002146	UO_0000274	http://www.openphacts.org/units/MicrogramPerMilliliter	833875	CHEMBL2072364	F	Antimicrobial activity against Mycobacterium smegmatis str. MC2 155 ATCC 700084 incubated for 72 hrs in 7H9 T medium supplemented with 10% Middlebrook ADC enrichment by MTT assay	1	Scientific Literature	Mycobacterium smegmatis str. MC2 155	ATCC 700084	246196	Autocuration	BAO_0000218	106924	CHEMBL2366793	ORGANISM		Mycobacterium smegmatis str. MC2 155	Mycobacterium smegmatis str. MC2 155	1	Non-molecular			62974	CHEMBL2069298
CHEMBL2071441	1361601	CHEMBL2071441	1361601		8	296.41	3.03	69.92	0	CCCCC[C@H](O)C[C@@H](O)CCc1ccc(O)c(OC)c1	10987395	FICI	=	1	-		FICI	=	1				0				833883	CHEMBL2072372	B	Inhibition of Multidrug resistance efflux pump in Mycobacterium smegmatis str. MC2 155 ATCC 700084 assessed as fractional inhibitory concentration index in presence of ethidium bromide	1	Scientific Literature	Mycobacterium smegmatis str. MC2 155	ATCC 700084	246196	Autocuration	BAO_0000019	22226	CHEMBL612545	UNCHECKED		Unchecked		0	Unassigned			62974	CHEMBL2069298
CHEMBL2071441	1361601	CHEMBL2071441	1361601		8	296.41	3.03	69.92	0	CCCCC[C@H](O)C[C@@H](O)CCc1ccc(O)c(OC)c1	10987404	FICI	=	2	-		FICI	=	2				0				833893	CHEMBL2072382	B	Inhibition of Multidrug resistance efflux pump in Mycobacterium smegmatis str. MC2 155 ATCC 700084 assessed as fractional inhibitory concentration index in presence of rifampicin	1	Scientific Literature	Mycobacterium smegmatis str. MC2 155	ATCC 700084	246196	Autocuration	BAO_0000019	22226	CHEMBL612545	UNCHECKED		Unchecked		0	Unassigned			62974	CHEMBL2069298
CHEMBL2071442	1361602	CHEMBL2071442	1361602		9	296.41	3.03	69.92	0	CCCCC[C@H](O)C[C@H](O)CCc1ccc(O)c(OC)c1	10987377	FC	=	1	-		FC	=	1				0				833888	CHEMBL2072377	B	Inhibition of Multidrug resistance efflux pump in Mycobacterium smegmatis str. MC2 155 ATCC 700084 assessed as reduction in isoniazid bromide MIC presence of test compound at 64 mg/L	1	Scientific Literature	Mycobacterium smegmatis str. MC2 155	ATCC 700084	246196	Autocuration	BAO_0000019	22226	CHEMBL612545	UNCHECKED		Unchecked		0	Unassigned			62974	CHEMBL2069298
CHEMBL2071442	1361602	CHEMBL2071442	1361602		9	296.41	3.03	69.92	0	CCCCC[C@H](O)C[C@H](O)CCc1ccc(O)c(OC)c1	10987368	FC	=	1	-		FC	=	1				0				833885	CHEMBL2072374	B	Inhibition of Multidrug resistance efflux pump in Mycobacterium smegmatis str. MC2 155 ATCC 700084 assessed as reduction in ethambutol bromide MIC presence of test compound at 64 mg/L	1	Scientific Literature	Mycobacterium smegmatis str. MC2 155	ATCC 700084	246196	Autocuration	BAO_0000019	22226	CHEMBL612545	UNCHECKED		Unchecked		0	Unassigned			62974	CHEMBL2069298
CHEMBL2071442	1361602	CHEMBL2071442	1361602		9	296.41	3.03	69.92	0	CCCCC[C@H](O)C[C@H](O)CCc1ccc(O)c(OC)c1	10987386	FC	=	1	-		FC	=	1				0				833891	CHEMBL2072380	B	Inhibition of Multidrug resistance efflux pump in Mycobacterium smegmatis str. MC2 155 ATCC 700084 assessed as reduction in rifampicin bromide MIC presence of test compound at 64 mg/L	1	Scientific Literature	Mycobacterium smegmatis str. MC2 155	ATCC 700084	246196	Autocuration	BAO_0000019	22226	CHEMBL612545	UNCHECKED		Unchecked		0	Unassigned			62974	CHEMBL2069298
CHEMBL2071442	1361602	CHEMBL2071442	1361602		9	296.41	3.03	69.92	0	CCCCC[C@H](O)C[C@H](O)CCc1ccc(O)c(OC)c1	10987359	FC	=	1	-		FC	=	1				0				833881	CHEMBL2072370	B	Inhibition of Multidrug resistance efflux pump in Mycobacterium smegmatis str. MC2 155 ATCC 700084 assessed as reduction in ciprofloxacin bromide MIC presence of test compound at 64 mg/L	1	Scientific Literature	Mycobacterium smegmatis str. MC2 155	ATCC 700084	246196	Autocuration	BAO_0000019	22226	CHEMBL612545	UNCHECKED		Unchecked		0	Unassigned			62974	CHEMBL2069298
CHEMBL2071442	1361602	CHEMBL2071442	1361602		9	296.41	3.03	69.92	0	CCCCC[C@H](O)C[C@H](O)CCc1ccc(O)c(OC)c1	10987350	FC	=	2	-		FC	=	2				0				833879	CHEMBL2072368	B	Inhibition of Multidrug resistance efflux pump in Mycobacterium smegmatis str. MC2 155 ATCC 700084 assessed as reduction in ethidium bromide MIC presence of test compound at 64 mg/L	1	Scientific Literature	Mycobacterium smegmatis str. MC2 155	ATCC 700084	246196	Autocuration	BAO_0000019	22226	CHEMBL612545	UNCHECKED		Unchecked		0	Unassigned			62974	CHEMBL2069298
CHEMBL2071442	1361602	CHEMBL2071442	1361602		9	296.41	3.03	69.92	0	CCCCC[C@H](O)C[C@H](O)CCc1ccc(O)c(OC)c1	10987342	MIC	>=	128	ug.mL-1		MIC	>=	128	mg/L			0	BAO_0002146	UO_0000274	http://www.openphacts.org/units/MicrogramPerMilliliter	833876	CHEMBL2072365	F	Antimicrobial activity against Mycobacterium smegmatis str. MC2 155 ATCC 700084 incubated for 72 hrs in Mueller-Hinton broth medium by MTT assay	1	Scientific Literature	Mycobacterium smegmatis str. MC2 155	ATCC 700084	246196	Autocuration	BAO_0000218	106924	CHEMBL2366793	ORGANISM		Mycobacterium smegmatis str. MC2 155	Mycobacterium smegmatis str. MC2 155	1	Non-molecular			62974	CHEMBL2069298
CHEMBL2071442	1361602	CHEMBL2071442	1361602		9	296.41	3.03	69.92	0	CCCCC[C@H](O)C[C@H](O)CCc1ccc(O)c(OC)c1	10987333	MIC	>=	128	ug.mL-1		MIC	>=	128	mg/L			0	BAO_0002146	UO_0000274	http://www.openphacts.org/units/MicrogramPerMilliliter	833875	CHEMBL2072364	F	Antimicrobial activity against Mycobacterium smegmatis str. MC2 155 ATCC 700084 incubated for 72 hrs in 7H9 T medium supplemented with 10% Middlebrook ADC enrichment by MTT assay	1	Scientific Literature	Mycobacterium smegmatis str. MC2 155	ATCC 700084	246196	Autocuration	BAO_0000218	106924	CHEMBL2366793	ORGANISM		Mycobacterium smegmatis str. MC2 155	Mycobacterium smegmatis str. MC2 155	1	Non-molecular			62974	CHEMBL2069298
CHEMBL2071442	1361602	CHEMBL2071442	1361602		9	296.41	3.03	69.92	0	CCCCC[C@H](O)C[C@H](O)CCc1ccc(O)c(OC)c1	10987396	FICI	=	1	-		FICI	=	1				0				833883	CHEMBL2072372	B	Inhibition of Multidrug resistance efflux pump in Mycobacterium smegmatis str. MC2 155 ATCC 700084 assessed as fractional inhibitory concentration index in presence of ethidium bromide	1	Scientific Literature	Mycobacterium smegmatis str. MC2 155	ATCC 700084	246196	Autocuration	BAO_0000019	22226	CHEMBL612545	UNCHECKED		Unchecked		0	Unassigned			62974	CHEMBL2069298
CHEMBL2071442	1361602	CHEMBL2071442	1361602		9	296.41	3.03	69.92	0	CCCCC[C@H](O)C[C@H](O)CCc1ccc(O)c(OC)c1	10987405	FICI	=	2	-		FICI	=	2				0				833893	CHEMBL2072382	B	Inhibition of Multidrug resistance efflux pump in Mycobacterium smegmatis str. MC2 155 ATCC 700084 assessed as fractional inhibitory concentration index in presence of rifampicin	1	Scientific Literature	Mycobacterium smegmatis str. MC2 155	ATCC 700084	246196	Autocuration	BAO_0000019	22226	CHEMBL612545	UNCHECKED		Unchecked		0	Unassigned			62974	CHEMBL2069298
CHEMBL3884952	2098283	CHEMBL3884952	2098283		N5	308.42	3.54	55.76	0	CCCCCC(O)CC(=O)CCc1ccc(OC)c(OC)c1	16843481	IC50	>	100000	nM		IC50	>	100	uM			0	BAO_0000190	UO_0000065	http://www.openphacts.org/units/Nanomolar	1634260	CHEMBL3877052	B	Inhibition of recombinant C-terminal His-tagged human LTA4H aminopeptidase activity expressed in Escherichia coli using L-alanine-4-nitro-anilide hydrochloride as substrate preincubated for 20 mins followed by substrate addition	1	Scientific Literature	Homo sapiens		9606	Autocuration	BAO_0000019	237	CHEMBL4618	SINGLE PROTEIN	P09960	Leukotriene A4 hydrolase	Homo sapiens	9	Protein			102109	CHEMBL3875224
CHEMBL3885118	2098449	CHEMBL3885118	2098449		D6	322.45	4.19	44.76	0	CCCCCC(CC(=O)CCc1ccc(OC)c(OC)c1)OC	16843508	IC50	>	100000	nM		IC50	>	100	uM			0	BAO_0000190	UO_0000065	http://www.openphacts.org/units/Nanomolar	1634261	CHEMBL3877053	B	Inhibition of recombinant C-terminal His-tagged human LTA4H epoxide hydrolase activity expressed in Escherichia coli assessed as reduction in LTB4 production using LTA4 as substrate preincubated for 20 mins followed by substrate addition measured after 30 mins by enzyme immunoassay	1	Scientific Literature	Homo sapiens		9606	Autocuration	BAO_0000019	237	CHEMBL4618	SINGLE PROTEIN	P09960	Leukotriene A4 hydrolase	Homo sapiens	9	Protein			102109	CHEMBL3875224
CHEMBL3526544	1924242	CHEMBL3526544	1924242		D5	308.42	3.89	55.76	0	CCCCCC(CC(=O)CCc1ccc(O)c(OC)c1)OC	16843409	IC50	>	100000	nM		IC50	>	100	uM			0	BAO_0000190	UO_0000065	http://www.openphacts.org/units/Nanomolar	1634256	CHEMBL3877048	F	Cytotoxicity against human HCT116 cells assessed as reduction in cell viability after 48 hrs by WST1 assay	1	Scientific Literature	Homo sapiens		9606	Autocuration	BAO_0000219	22221	CHEMBL3879801	NON-MOLECULAR		Placeholder for assays where the target is a tissue/organism etc		1	Non-molecular			102109	CHEMBL3875224
CHEMBL3526544	1924242	CHEMBL3526544	1924242		D5	308.42	3.89	55.76	0	CCCCCC(CC(=O)CCc1ccc(O)c(OC)c1)OC	16843450	IC50	>	100000	nM		IC50	>	100	uM			0	BAO_0000190	UO_0000065	http://www.openphacts.org/units/Nanomolar	1634258	CHEMBL3877050	T	Cytotoxicity against human HF19 cells assessed as reduction in cell viability after 48 hrs by WST1 assay	1	Scientific Literature	Homo sapiens		9606	Autocuration	BAO_0000219	22221	CHEMBL3879801	NON-MOLECULAR		Placeholder for assays where the target is a tissue/organism etc		1	Non-molecular			102109	CHEMBL3875224
CHEMBL3526544	1924242	CHEMBL3526544	1924242		D5	308.42	3.89	55.76	0	CCCCCC(CC(=O)CCc1ccc(O)c(OC)c1)OC	16843431	IC50	>	100000	nM		IC50	>	100	uM			0	BAO_0000190	UO_0000065	http://www.openphacts.org/units/Nanomolar	1634257	CHEMBL3877049	T	Cytotoxicity against human TIG1 cells assessed as reduction in cell viability after 48 hrs by WST1 assay	1	Scientific Literature	Homo sapiens		9606	Autocuration	BAO_0000219	22221	CHEMBL3879801	NON-MOLECULAR		Placeholder for assays where the target is a tissue/organism etc		1	Non-molecular			102109	CHEMBL3875224
CHEMBL3526544	1924242	CHEMBL3526544	1924242		D5	308.42	3.89	55.76	0	CCCCCC(CC(=O)CCc1ccc(O)c(OC)c1)OC	16843469	Ratio IC50	=	1	-		Ratio IC50	=	1				0				1634259	CHEMBL3877051	U	Selectivity index, ratio of IC50 for human TIG1 cells to IC50 for human HCT116 cells	1	Scientific Literature	Homo sapiens		9606	Autocuration	BAO_0000219	22226	CHEMBL612545	UNCHECKED		Unchecked		0	Unassigned			102109	CHEMBL3875224
CHEMBL3526544	1924242	CHEMBL3526544	1924242		M7	308.42	3.89	55.76	0	CCCCCC(CC(=O)CCc1ccc(O)c(OC)c1)OC	15461017	Drug excretion					Drug excretion				metabolite_detected		0				1493453	CHEMBL3528465	A	Drug level in C57BL/6J mouse feces treated with [6]-shogaol at 200 mg/kg, po by HPLC-ECD analysis relative to control	1	Scientific Literature	Mus musculus	C57BL/6J	10090	Autocuration	BAO_0000218	22224	CHEMBL612558	ADMET		ADMET		0	Unassigned			92089	CHEMBL3526065
CHEMBL3527074	1924777	CHEMBL3527074	1924777		M12	326.5	4.4	49.69	0	CCCCCC(CC(O)CCc1ccc(O)c(OC)c1)SC	15461022	Drug excretion					Drug excretion				metabolite_detected		0				1493453	CHEMBL3528465	A	Drug level in C57BL/6J mouse feces treated with [6]-shogaol at 200 mg/kg, po by HPLC-ECD analysis relative to control	1	Scientific Literature	Mus musculus	C57BL/6J	10090	Autocuration	BAO_0000218	22224	CHEMBL612558	ADMET		ADMET		0	Unassigned			92089	CHEMBL3526065
CHEMBL3527389	1925095	CHEMBL3527389	1925095		M8	264.36	3.96	57.53	0	CCCCCCCC(=O)CCc1ccc(O)c(O)c1	15461018	Drug excretion					Drug excretion				metabolite_detected		0				1493453	CHEMBL3528465	A	Drug level in C57BL/6J mouse feces treated with [6]-shogaol at 200 mg/kg, po by HPLC-ECD analysis relative to control	1	Scientific Literature	Mus musculus	C57BL/6J	10090	Autocuration	BAO_0000218	22224	CHEMBL612558	ADMET		ADMET		0	Unassigned			92089	CHEMBL3526065
CHEMBL3527497	1925205	CHEMBL3527497	1925205		M10	324.49	4.6	46.53	0	CCCCCC(CC(=O)CCc1ccc(O)c(OC)c1)SC	15461020	Drug excretion					Drug excretion				metabolite_detected		0				1493453	CHEMBL3528465	A	Drug level in C57BL/6J mouse feces treated with [6]-shogaol at 200 mg/kg, po by HPLC-ECD analysis relative to control	1	Scientific Literature	Mus musculus	C57BL/6J	10090	Autocuration	BAO_0000218	22224	CHEMBL612558	ADMET		ADMET		0	Unassigned			92089	CHEMBL3526065
CHEMBL3885118	2098449	CHEMBL3885118	2098449		D6	322.45	4.19	44.76	0	CCCCCC(CC(=O)CCc1ccc(OC)c(OC)c1)OC	16843489	IC50	>	100000	nM		IC50	>	100	uM			0	BAO_0000190	UO_0000065	http://www.openphacts.org/units/Nanomolar	1634260	CHEMBL3877052	B	Inhibition of recombinant C-terminal His-tagged human LTA4H aminopeptidase activity expressed in Escherichia coli using L-alanine-4-nitro-anilide hydrochloride as substrate preincubated for 20 mins followed by substrate addition	1	Scientific Literature	Homo sapiens		9606	Autocuration	BAO_0000019	237	CHEMBL4618	SINGLE PROTEIN	P09960	Leukotriene A4 hydrolase	Homo sapiens	9	Protein			102109	CHEMBL3875224
CHEMBL402978	425474	CHEMBL402978	425474	GINGEROL	[6]-gingerol	294.39	3.23	66.76	0	CCCCC[C@H](O)CC(=O)CCc1ccc(O)c(OC)c1	2398964	IC50	=	125000	nM		IC50	=	125	uM		Outside typical range	0	BAO_0000190	UO_0000065	http://www.openphacts.org/units/Nanomolar	493815	CHEMBL937780	B	Inhibition of COX2	1	Scientific Literature				Intermediate	BAO_0000357	126	CHEMBL230	SINGLE PROTEIN	P35354	Cyclooxygenase-2	Homo sapiens	8	Homologous protein			45896	CHEMBL1152306
CHEMBL3883439	2096770	CHEMBL3883439	2096770		N4	266.34	2.45	66.76	0	CCCC(O)CC(=O)CCc1ccc(O)c(OC)c1	16843417	IC50	>	100000	nM		IC50	>	100	uM			0	BAO_0000190	UO_0000065	http://www.openphacts.org/units/Nanomolar	1634256	CHEMBL3877048	F	Cytotoxicity against human HCT116 cells assessed as reduction in cell viability after 48 hrs by WST1 assay	1	Scientific Literature	Homo sapiens		9606	Autocuration	BAO_0000219	22221	CHEMBL3879801	NON-MOLECULAR		Placeholder for assays where the target is a tissue/organism etc		1	Non-molecular			102109	CHEMBL3875224
CHEMBL3883439	2096770	CHEMBL3883439	2096770		N4	266.34	2.45	66.76	0	CCCC(O)CC(=O)CCc1ccc(O)c(OC)c1	16843442	IC50	>	100000	nM		IC50	>	100	uM			0	BAO_0000190	UO_0000065	http://www.openphacts.org/units/Nanomolar	1634258	CHEMBL3877050	T	Cytotoxicity against human HF19 cells assessed as reduction in cell viability after 48 hrs by WST1 assay	1	Scientific Literature	Homo sapiens		9606	Autocuration	BAO_0000219	22221	CHEMBL3879801	NON-MOLECULAR		Placeholder for assays where the target is a tissue/organism etc		1	Non-molecular			102109	CHEMBL3875224
CHEMBL3883439	2096770	CHEMBL3883439	2096770		N4	266.34	2.45	66.76	0	CCCC(O)CC(=O)CCc1ccc(O)c(OC)c1	16843423	IC50	>	100000	nM		IC50	>	100	uM			0	BAO_0000190	UO_0000065	http://www.openphacts.org/units/Nanomolar	1634257	CHEMBL3877049	T	Cytotoxicity against human TIG1 cells assessed as reduction in cell viability after 48 hrs by WST1 assay	1	Scientific Literature	Homo sapiens		9606	Autocuration	BAO_0000219	22221	CHEMBL3879801	NON-MOLECULAR		Placeholder for assays where the target is a tissue/organism etc		1	Non-molecular			102109	CHEMBL3875224
CHEMBL3883439	2096770	CHEMBL3883439	2096770		N4	266.34	2.45	66.76	0	CCCC(O)CC(=O)CCc1ccc(O)c(OC)c1	16843461	Ratio IC50	=	1	-		Ratio IC50	=	1				0				1634259	CHEMBL3877051	U	Selectivity index, ratio of IC50 for human TIG1 cells to IC50 for human HCT116 cells	1	Scientific Literature	Homo sapiens		9606	Autocuration	BAO_0000219	22226	CHEMBL612545	UNCHECKED		Unchecked		0	Unassigned			102109	CHEMBL3875224
CHEMBL402978	425474	CHEMBL402978	425474	GINGEROL	[6]-gingerol	294.39	3.23	66.76	0	CCCCC[C@H](O)CC(=O)CCc1ccc(O)c(OC)c1	2398963	IC50	=	129000	nM		IC50	=	129	uM		Outside typical range	0	BAO_0000190	UO_0000065	http://www.openphacts.org/units/Nanomolar	493814	CHEMBL937779	B	Inhibition of COX1	1	Scientific Literature				Intermediate	BAO_0000357	96	CHEMBL221	SINGLE PROTEIN	P23219	Cyclooxygenase-1	Homo sapiens	8	Homologous protein			45896	CHEMBL1152306
CHEMBL402978	425474	CHEMBL402978	425474	GINGEROL	6-Gingerol	294.39	3.23	66.76	0	CCCCC[C@H](O)CC(=O)CCc1ccc(O)c(OC)c1	3296213	Activity					Activity				Not Active		0	BAO_0000375			631804	CHEMBL1108197	F	Antagonist activity at 5HT1A receptor expressed in HEK293 cells assessed as inhibition of 8-OH-DPAT-induced [S35]GTPgammaS binding by scintillation counting	1	Scientific Literature				Autocuration	BAO_0000219	51	CHEMBL214	SINGLE PROTEIN	P08908	Serotonin 1a (5-HT1a) receptor	Homo sapiens	8	Homologous protein			51109	CHEMBL1157931
CHEMBL3883497	2096828	CHEMBL3883497	2096828		N3	350.5	4.79	66.76	0	CCCCCCCCCC(O)CC(=O)CCc1ccc(O)c(OC)c1	16843418	IC50	=	33360	nM	4.48	IC50	=	33.36	uM			0	BAO_0000190	UO_0000065	http://www.openphacts.org/units/Nanomolar	1634256	CHEMBL3877048	F	Cytotoxicity against human HCT116 cells assessed as reduction in cell viability after 48 hrs by WST1 assay	1	Scientific Literature	Homo sapiens		9606	Autocuration	BAO_0000219	22221	CHEMBL3879801	NON-MOLECULAR		Placeholder for assays where the target is a tissue/organism etc		1	Non-molecular			102109	CHEMBL3875224
CHEMBL3883497	2096828	CHEMBL3883497	2096828		N3	350.5	4.79	66.76	0	CCCCCCCCCC(O)CC(=O)CCc1ccc(O)c(OC)c1	16843441	IC50	>	100000	nM		IC50	>	100	uM			0	BAO_0000190	UO_0000065	http://www.openphacts.org/units/Nanomolar	1634258	CHEMBL3877050	T	Cytotoxicity against human HF19 cells assessed as reduction in cell viability after 48 hrs by WST1 assay	1	Scientific Literature	Homo sapiens		9606	Autocuration	BAO_0000219	22221	CHEMBL3879801	NON-MOLECULAR		Placeholder for assays where the target is a tissue/organism etc		1	Non-molecular			102109	CHEMBL3875224
CHEMBL3883497	2096828	CHEMBL3883497	2096828		N3	350.5	4.79	66.76	0	CCCCCCCCCC(O)CC(=O)CCc1ccc(O)c(OC)c1	16843399	IC50	>	100000	nM		IC50	>	100	uM			0	BAO_0000190	UO_0000065	http://www.openphacts.org/units/Nanomolar	1634257	CHEMBL3877049	T	Cytotoxicity against human TIG1 cells assessed as reduction in cell viability after 48 hrs by WST1 assay	1	Scientific Literature	Homo sapiens		9606	Autocuration	BAO_0000219	22221	CHEMBL3879801	NON-MOLECULAR		Placeholder for assays where the target is a tissue/organism etc		1	Non-molecular			102109	CHEMBL3875224
CHEMBL3883497	2096828	CHEMBL3883497	2096828		N3	350.5	4.79	66.76	0	CCCCCCCCCC(O)CC(=O)CCc1ccc(O)c(OC)c1	16843460	Ratio IC50	=	3	-		Ratio IC50	=	3				0				1634259	CHEMBL3877051	U	Selectivity index, ratio of IC50 for human TIG1 cells to IC50 for human HCT116 cells	1	Scientific Literature	Homo sapiens		9606	Autocuration	BAO_0000219	22226	CHEMBL612545	UNCHECKED		Unchecked		0	Unassigned			102109	CHEMBL3875224
CHEMBL3883516	2096847	CHEMBL3883516	2096847		N2	322.45	4.01	66.76	0	CCCCCCCC(O)CC(=O)CCc1ccc(O)c(OC)c1	16843400	IC50	=	55640	nM	4.25	IC50	=	55.64	uM			0	BAO_0000190	UO_0000065	http://www.openphacts.org/units/Nanomolar	1634257	CHEMBL3877049	T	Cytotoxicity against human TIG1 cells assessed as reduction in cell viability after 48 hrs by WST1 assay	1	Scientific Literature	Homo sapiens		9606	Autocuration	BAO_0000219	22221	CHEMBL3879801	NON-MOLECULAR		Placeholder for assays where the target is a tissue/organism etc		1	Non-molecular			102109	CHEMBL3875224
CHEMBL3883516	2096847	CHEMBL3883516	2096847		N2	322.45	4.01	66.76	0	CCCCCCCC(O)CC(=O)CCc1ccc(O)c(OC)c1	16843440	IC50	=	77620	nM	4.11	IC50	=	77.62	uM			0	BAO_0000190	UO_0000065	http://www.openphacts.org/units/Nanomolar	1634258	CHEMBL3877050	T	Cytotoxicity against human HF19 cells assessed as reduction in cell viability after 48 hrs by WST1 assay	1	Scientific Literature	Homo sapiens		9606	Autocuration	BAO_0000219	22221	CHEMBL3879801	NON-MOLECULAR		Placeholder for assays where the target is a tissue/organism etc		1	Non-molecular			102109	CHEMBL3875224
CHEMBL402978	425474	CHEMBL402978	425474	GINGEROL	6-Gingerol	294.39	3.23	66.76	0	CCCCC[C@H](O)CC(=O)CCc1ccc(O)c(OC)c1	3296204	Activity					Activity				Not Active		0	BAO_0000375			631805	CHEMBL1108198	F	Antagonist activity at 5HT1A receptor expressed in HEK293 cells assessed as inhibition of serotonin-induced [S35]GTPgammaS binding by scintillation counting	1	Scientific Literature				Autocuration	BAO_0000219	51	CHEMBL214	SINGLE PROTEIN	P08908	Serotonin 1a (5-HT1a) receptor	Homo sapiens	8	Homologous protein			51109	CHEMBL1157931
CHEMBL402978	425474	CHEMBL402978	425474	GINGEROL	6-Gingerol	294.39	3.23	66.76	0	CCCCC[C@H](O)CC(=O)CCc1ccc(O)c(OC)c1	3296195	Inhibition					INH				Not Active		0	BAO_0000376			631807	CHEMBL1108200	B	Inhibition of human MDR1 expressed in MDCK cells assessed as fluorescence activity at 30 uM after 1.5 hrs by rhodamine 123 efflux test	1	Scientific Literature	Homo sapiens		9606	Autocuration	BAO_0000219	11398	CHEMBL4302	SINGLE PROTEIN	P08183	P-glycoprotein 1	Homo sapiens	9	Protein			51109	CHEMBL1157931
CHEMBL3883516	2096847	CHEMBL3883516	2096847		N2	322.45	4.01	66.76	0	CCCCCCCC(O)CC(=O)CCc1ccc(O)c(OC)c1	16843419	IC50	>	100000	nM		IC50	>	100	uM			0	BAO_0000190	UO_0000065	http://www.openphacts.org/units/Nanomolar	1634256	CHEMBL3877048	F	Cytotoxicity against human HCT116 cells assessed as reduction in cell viability after 48 hrs by WST1 assay	1	Scientific Literature	Homo sapiens		9606	Autocuration	BAO_0000219	22221	CHEMBL3879801	NON-MOLECULAR		Placeholder for assays where the target is a tissue/organism etc		1	Non-molecular			102109	CHEMBL3875224
CHEMBL3883516	2096847	CHEMBL3883516	2096847		N2	322.45	4.01	66.76	0	CCCCCCCC(O)CC(=O)CCc1ccc(O)c(OC)c1	16843459	Ratio IC50	=	0.55	-		Ratio IC50	=	0.55				0				1634259	CHEMBL3877051	U	Selectivity index, ratio of IC50 for human TIG1 cells to IC50 for human HCT116 cells	1	Scientific Literature	Homo sapiens		9606	Autocuration	BAO_0000219	22226	CHEMBL612545	UNCHECKED		Unchecked		0	Unassigned			102109	CHEMBL3875224
CHEMBL402978	425474	CHEMBL402978	425474	GINGEROL	[6]-gingerol	294.39	3.23	66.76	0	CCCCC[C@H](O)CC(=O)CCc1ccc(O)c(OC)c1	2398965	IC50					IC50				Not Determined		0	BAO_0000190			493816	CHEMBL940424	B	Inhibition of 5LOX	1	Scientific Literature				Intermediate	BAO_0000357	55	CHEMBL215	SINGLE PROTEIN	P09917	Arachidonate 5-lipoxygenase	Homo sapiens	8	Homologous protein			45896	CHEMBL1152306
CHEMBL3883635	2096966	CHEMBL3883635	2096966		N6	348.48	4.57	66.76	0	CCCCC\C=C\CCC(O)CC(=O)CCc1ccc(O)c(OC)c1	16843415	IC50	=	46030	nM	4.34	IC50	=	46.03	uM			0	BAO_0000190	UO_0000065	http://www.openphacts.org/units/Nanomolar	1634256	CHEMBL3877048	F	Cytotoxicity against human HCT116 cells assessed as reduction in cell viability after 48 hrs by WST1 assay	1	Scientific Literature	Homo sapiens		9606	Autocuration	BAO_0000219	22221	CHEMBL3879801	NON-MOLECULAR		Placeholder for assays where the target is a tissue/organism etc		1	Non-molecular			102109	CHEMBL3875224
CHEMBL549472	563320	CHEMBL549472	563320		10-Gingerol	350.5	4.79	66.76	0	CCCCCCCCC[C@H](O)CC(=O)CCc1ccc(O)c(OC)c1	3296211	Activity					Activity				Not Active		0	BAO_0000375			631804	CHEMBL1108197	F	Antagonist activity at 5HT1A receptor expressed in HEK293 cells assessed as inhibition of 8-OH-DPAT-induced [S35]GTPgammaS binding by scintillation counting	1	Scientific Literature				Autocuration	BAO_0000219	51	CHEMBL214	SINGLE PROTEIN	P08908	Serotonin 1a (5-HT1a) receptor	Homo sapiens	8	Homologous protein			51109	CHEMBL1157931
CHEMBL3883635	2096966	CHEMBL3883635	2096966		N6	348.48	4.57	66.76	0	CCCCC\C=C\CCC(O)CC(=O)CCc1ccc(O)c(OC)c1	16843444	IC50	=	97540	nM	4.01	IC50	=	97.54	uM			0	BAO_0000190	UO_0000065	http://www.openphacts.org/units/Nanomolar	1634258	CHEMBL3877050	T	Cytotoxicity against human HF19 cells assessed as reduction in cell viability after 48 hrs by WST1 assay	1	Scientific Literature	Homo sapiens		9606	Autocuration	BAO_0000219	22221	CHEMBL3879801	NON-MOLECULAR		Placeholder for assays where the target is a tissue/organism etc		1	Non-molecular			102109	CHEMBL3875224
CHEMBL3883635	2096966	CHEMBL3883635	2096966		N6	348.48	4.57	66.76	0	CCCCC\C=C\CCC(O)CC(=O)CCc1ccc(O)c(OC)c1	16843425	IC50	>	100000	nM		IC50	>	100	uM			0	BAO_0000190	UO_0000065	http://www.openphacts.org/units/Nanomolar	1634257	CHEMBL3877049	T	Cytotoxicity against human TIG1 cells assessed as reduction in cell viability after 48 hrs by WST1 assay	1	Scientific Literature	Homo sapiens		9606	Autocuration	BAO_0000219	22221	CHEMBL3879801	NON-MOLECULAR		Placeholder for assays where the target is a tissue/organism etc		1	Non-molecular			102109	CHEMBL3875224
CHEMBL3883635	2096966	CHEMBL3883635	2096966		N6	348.48	4.57	66.76	0	CCCCC\C=C\CCC(O)CC(=O)CCc1ccc(O)c(OC)c1	16843463	Ratio IC50	=	2.17	-		Ratio IC50	=	2.17				0				1634259	CHEMBL3877051	U	Selectivity index, ratio of IC50 for human TIG1 cells to IC50 for human HCT116 cells	1	Scientific Literature	Homo sapiens		9606	Autocuration	BAO_0000219	22226	CHEMBL612545	UNCHECKED		Unchecked		0	Unassigned			102109	CHEMBL3875224
CHEMBL549472	563320	CHEMBL549472	563320		10-Gingerol	350.5	4.79	66.76	0	CCCCCCCCC[C@H](O)CC(=O)CCc1ccc(O)c(OC)c1	3296202	Activity					Activity				Not Active		0	BAO_0000375			631805	CHEMBL1108198	F	Antagonist activity at 5HT1A receptor expressed in HEK293 cells assessed as inhibition of serotonin-induced [S35]GTPgammaS binding by scintillation counting	1	Scientific Literature				Autocuration	BAO_0000219	51	CHEMBL214	SINGLE PROTEIN	P08908	Serotonin 1a (5-HT1a) receptor	Homo sapiens	8	Homologous protein			51109	CHEMBL1157931
CHEMBL549472	563320	CHEMBL549472	563320		10-Gingerol	350.5	4.79	66.76	0	CCCCCCCCC[C@H](O)CC(=O)CCc1ccc(O)c(OC)c1	3296193	Inhibition					INH				Not Active		0	BAO_0000376			631807	CHEMBL1108200	B	Inhibition of human MDR1 expressed in MDCK cells assessed as fluorescence activity at 30 uM after 1.5 hrs by rhodamine 123 efflux test	1	Scientific Literature	Homo sapiens		9606	Autocuration	BAO_0000219	11398	CHEMBL4302	SINGLE PROTEIN	P08183	P-glycoprotein 1	Homo sapiens	9	Protein			51109	CHEMBL1157931
CHEMBL3884665	2097996	CHEMBL3884665	2097996		D10	362.51	4.87	55.76	0	CCCCCC(O)CC(=O)CCc1ccc(OCC=C(C)C)c(OC)c1	16843404	IC50	=	21510	nM	4.67	IC50	=	21.51	uM			0	BAO_0000190	UO_0000065	http://www.openphacts.org/units/Nanomolar	1634256	CHEMBL3877048	F	Cytotoxicity against human HCT116 cells assessed as reduction in cell viability after 48 hrs by WST1 assay	1	Scientific Literature	Homo sapiens		9606	Autocuration	BAO_0000219	22221	CHEMBL3879801	NON-MOLECULAR		Placeholder for assays where the target is a tissue/organism etc		1	Non-molecular			102109	CHEMBL3875224
CHEMBL3884665	2097996	CHEMBL3884665	2097996		D10	362.51	4.87	55.76	0	CCCCCC(O)CC(=O)CCc1ccc(OCC=C(C)C)c(OC)c1	16843436	IC50	=	83240	nM	4.08	IC50	=	83.24	uM			0	BAO_0000190	UO_0000065	http://www.openphacts.org/units/Nanomolar	1634257	CHEMBL3877049	T	Cytotoxicity against human TIG1 cells assessed as reduction in cell viability after 48 hrs by WST1 assay	1	Scientific Literature	Homo sapiens		9606	Autocuration	BAO_0000219	22221	CHEMBL3879801	NON-MOLECULAR		Placeholder for assays where the target is a tissue/organism etc		1	Non-molecular			102109	CHEMBL3875224
CHEMBL3884665	2097996	CHEMBL3884665	2097996		D10	362.51	4.87	55.76	0	CCCCCC(O)CC(=O)CCc1ccc(OCC=C(C)C)c(OC)c1	16843455	IC50	>	100000	nM		IC50	>	100	uM			0	BAO_0000190	UO_0000065	http://www.openphacts.org/units/Nanomolar	1634258	CHEMBL3877050	T	Cytotoxicity against human HF19 cells assessed as reduction in cell viability after 48 hrs by WST1 assay	1	Scientific Literature	Homo sapiens		9606	Autocuration	BAO_0000219	22221	CHEMBL3879801	NON-MOLECULAR		Placeholder for assays where the target is a tissue/organism etc		1	Non-molecular			102109	CHEMBL3875224
CHEMBL3884665	2097996	CHEMBL3884665	2097996		D10	362.51	4.87	55.76	0	CCCCCC(O)CC(=O)CCc1ccc(OCC=C(C)C)c(OC)c1	16843474	Ratio IC50	=	3.87	-		Ratio IC50	=	3.87				0				1634259	CHEMBL3877051	U	Selectivity index, ratio of IC50 for human TIG1 cells to IC50 for human HCT116 cells	1	Scientific Literature	Homo sapiens		9606	Autocuration	BAO_0000219	22226	CHEMBL612545	UNCHECKED		Unchecked		0	Unassigned			102109	CHEMBL3875224
CHEMBL3884952	2098283	CHEMBL3884952	2098283		N5	308.42	3.54	55.76	0	CCCCCC(O)CC(=O)CCc1ccc(OC)c(OC)c1	16843416	IC50	=	76490	nM	4.12	IC50	=	76.49	uM			0	BAO_0000190	UO_0000065	http://www.openphacts.org/units/Nanomolar	1634256	CHEMBL3877048	F	Cytotoxicity against human HCT116 cells assessed as reduction in cell viability after 48 hrs by WST1 assay	1	Scientific Literature	Homo sapiens		9606	Autocuration	BAO_0000219	22221	CHEMBL3879801	NON-MOLECULAR		Placeholder for assays where the target is a tissue/organism etc		1	Non-molecular			102109	CHEMBL3875224
CHEMBL3884952	2098283	CHEMBL3884952	2098283		N5	308.42	3.54	55.76	0	CCCCCC(O)CC(=O)CCc1ccc(OC)c(OC)c1	16843443	IC50	=	88360	nM	4.05	IC50	=	88.36	uM			0	BAO_0000190	UO_0000065	http://www.openphacts.org/units/Nanomolar	1634258	CHEMBL3877050	T	Cytotoxicity against human HF19 cells assessed as reduction in cell viability after 48 hrs by WST1 assay	1	Scientific Literature	Homo sapiens		9606	Autocuration	BAO_0000219	22221	CHEMBL3879801	NON-MOLECULAR		Placeholder for assays where the target is a tissue/organism etc		1	Non-molecular			102109	CHEMBL3875224
CHEMBL3884952	2098283	CHEMBL3884952	2098283		N5	308.42	3.54	55.76	0	CCCCCC(O)CC(=O)CCc1ccc(OC)c(OC)c1	16843424	IC50	=	92780	nM	4.03	IC50	=	92.78	uM			0	BAO_0000190	UO_0000065	http://www.openphacts.org/units/Nanomolar	1634257	CHEMBL3877049	T	Cytotoxicity against human TIG1 cells assessed as reduction in cell viability after 48 hrs by WST1 assay	1	Scientific Literature	Homo sapiens		9606	Autocuration	BAO_0000219	22221	CHEMBL3879801	NON-MOLECULAR		Placeholder for assays where the target is a tissue/organism etc		1	Non-molecular			102109	CHEMBL3875224
CHEMBL1095671	627805	CHEMBL1095671	627805		8-Gingerol	322.45	4.01	66.76	0	CCCCCCC[C@H](O)CC(=O)CCc1ccc(O)c(OC)c1	3296212	Activity					Activity				Not Active		0	BAO_0000375			631804	CHEMBL1108197	F	Antagonist activity at 5HT1A receptor expressed in HEK293 cells assessed as inhibition of 8-OH-DPAT-induced [S35]GTPgammaS binding by scintillation counting	1	Scientific Literature				Autocuration	BAO_0000219	51	CHEMBL214	SINGLE PROTEIN	P08908	Serotonin 1a (5-HT1a) receptor	Homo sapiens	8	Homologous protein			51109	CHEMBL1157931
CHEMBL1095671	627805	CHEMBL1095671	627805		8-Gingerol	322.45	4.01	66.76	0	CCCCCCC[C@H](O)CC(=O)CCc1ccc(O)c(OC)c1	3296203	Activity					Activity				Not Active		0	BAO_0000375			631805	CHEMBL1108198	F	Antagonist activity at 5HT1A receptor expressed in HEK293 cells assessed as inhibition of serotonin-induced [S35]GTPgammaS binding by scintillation counting	1	Scientific Literature				Autocuration	BAO_0000219	51	CHEMBL214	SINGLE PROTEIN	P08908	Serotonin 1a (5-HT1a) receptor	Homo sapiens	8	Homologous protein			51109	CHEMBL1157931
CHEMBL3884952	2098283	CHEMBL3884952	2098283		N5	308.42	3.54	55.76	0	CCCCCC(O)CC(=O)CCc1ccc(OC)c(OC)c1	16843462	Ratio IC50	=	1.21	-		Ratio IC50	=	1.21				0				1634259	CHEMBL3877051	U	Selectivity index, ratio of IC50 for human TIG1 cells to IC50 for human HCT116 cells	1	Scientific Literature	Homo sapiens		9606	Autocuration	BAO_0000219	22226	CHEMBL612545	UNCHECKED		Unchecked		0	Unassigned			102109	CHEMBL3875224
CHEMBL1095671	627805	CHEMBL1095671	627805		8-Gingerol	322.45	4.01	66.76	0	CCCCCCC[C@H](O)CC(=O)CCc1ccc(O)c(OC)c1	3296194	Inhibition					INH				Not Active		0	BAO_0000376			631807	CHEMBL1108200	B	Inhibition of human MDR1 expressed in MDCK cells assessed as fluorescence activity at 30 uM after 1.5 hrs by rhodamine 123 efflux test	1	Scientific Literature	Homo sapiens		9606	Autocuration	BAO_0000219	11398	CHEMBL4302	SINGLE PROTEIN	P08183	P-glycoprotein 1	Homo sapiens	9	Protein			51109	CHEMBL1157931
CHEMBL3885075	2098406	CHEMBL3885075	2098406		D1	334.46	4.09	55.76	0	CCCCCC(O)CC(=O)CCc1ccc(OCC=C)c(OC)c1	16843427	IC50	=	64580	nM	4.19	IC50	=	64.58	uM			0	BAO_0000190	UO_0000065	http://www.openphacts.org/units/Nanomolar	1634257	CHEMBL3877049	T	Cytotoxicity against human TIG1 cells assessed as reduction in cell viability after 48 hrs by WST1 assay	1	Scientific Literature	Homo sapiens		9606	Autocuration	BAO_0000219	22221	CHEMBL3879801	NON-MOLECULAR		Placeholder for assays where the target is a tissue/organism etc		1	Non-molecular			102109	CHEMBL3875224
CHEMBL1950588	1279566	CHEMBL1950588	1279566		2a	314.38	2.9	66.76	0	COc1cc(CCC(=O)CC(O)Cc2ccccc2)ccc1O	8031397	EC50					EC50				Not Determined		0	BAO_0000188			802414	CHEMBL1954857	F	Agonist activity at rat TRPA1 ion channel expressed in HEK293 cells assessed as calcium influx by fluo-4-Am-based fluorimetry	1	Scientific Literature	Rattus norvegicus		10116	Autocuration	BAO_0000219	101095	CHEMBL5160	SINGLE PROTEIN	Q6RI86	Transient receptor potential cation channel subfamily A member 1	Rattus norvegicus	9	Protein			61132	CHEMBL1949507
CHEMBL3885075	2098406	CHEMBL3885075	2098406		D1	334.46	4.09	55.76	0	CCCCCC(O)CC(=O)CCc1ccc(OCC=C)c(OC)c1	16843413	IC50	>	100000	nM		IC50	>	100	uM			0	BAO_0000190	UO_0000065	http://www.openphacts.org/units/Nanomolar	1634256	CHEMBL3877048	F	Cytotoxicity against human HCT116 cells assessed as reduction in cell viability after 48 hrs by WST1 assay	1	Scientific Literature	Homo sapiens		9606	Autocuration	BAO_0000219	22221	CHEMBL3879801	NON-MOLECULAR		Placeholder for assays where the target is a tissue/organism etc		1	Non-molecular			102109	CHEMBL3875224
CHEMBL3885075	2098406	CHEMBL3885075	2098406		D1	334.46	4.09	55.76	0	CCCCCC(O)CC(=O)CCc1ccc(OCC=C)c(OC)c1	16843446	IC50	>	100000	nM		IC50	>	100	uM			0	BAO_0000190	UO_0000065	http://www.openphacts.org/units/Nanomolar	1634258	CHEMBL3877050	T	Cytotoxicity against human HF19 cells assessed as reduction in cell viability after 48 hrs by WST1 assay	1	Scientific Literature	Homo sapiens		9606	Autocuration	BAO_0000219	22221	CHEMBL3879801	NON-MOLECULAR		Placeholder for assays where the target is a tissue/organism etc		1	Non-molecular			102109	CHEMBL3875224
CHEMBL3885075	2098406	CHEMBL3885075	2098406		D1	334.46	4.09	55.76	0	CCCCCC(O)CC(=O)CCc1ccc(OCC=C)c(OC)c1	16843465	Ratio IC50	=	0.65	-		Ratio IC50	=	0.65				0				1634259	CHEMBL3877051	U	Selectivity index, ratio of IC50 for human TIG1 cells to IC50 for human HCT116 cells	1	Scientific Literature	Homo sapiens		9606	Autocuration	BAO_0000219	22226	CHEMBL612545	UNCHECKED		Unchecked		0	Unassigned			102109	CHEMBL3875224
CHEMBL1950592	1279570	CHEMBL1950592	1279570		3a	384.52	4.85	66.76	0	COc1cc(CCC(=O)CC(O)CCCCCCc2ccccc2)ccc1O	8031391	EC50					EC50				Not Determined		0	BAO_0000188			802414	CHEMBL1954857	F	Agonist activity at rat TRPA1 ion channel expressed in HEK293 cells assessed as calcium influx by fluo-4-Am-based fluorimetry	1	Scientific Literature	Rattus norvegicus		10116	Autocuration	BAO_0000219	101095	CHEMBL5160	SINGLE PROTEIN	Q6RI86	Transient receptor potential cation channel subfamily A member 1	Rattus norvegicus	9	Protein			61132	CHEMBL1949507
CHEMBL1950596	1279574	CHEMBL1950596	1279574		3e	354.49	4.84	57.53	0	OC(CCCCCCc1ccccc1)CC(=O)CCc2ccc(O)cc2	8031387	EC50					EC50				Not Determined		0	BAO_0000188			802414	CHEMBL1954857	F	Agonist activity at rat TRPA1 ion channel expressed in HEK293 cells assessed as calcium influx by fluo-4-Am-based fluorimetry	1	Scientific Literature	Rattus norvegicus		10116	Autocuration	BAO_0000219	101095	CHEMBL5160	SINGLE PROTEIN	Q6RI86	Transient receptor potential cation channel subfamily A member 1	Rattus norvegicus	9	Protein			61132	CHEMBL1949507
CHEMBL3885118	2098449	CHEMBL3885118	2098449		D6	322.45	4.19	44.76	0	CCCCCC(CC(=O)CCc1ccc(OC)c(OC)c1)OC	16843408	IC50	>	100000	nM		IC50	>	100	uM			0	BAO_0000190	UO_0000065	http://www.openphacts.org/units/Nanomolar	1634256	CHEMBL3877048	F	Cytotoxicity against human HCT116 cells assessed as reduction in cell viability after 48 hrs by WST1 assay	1	Scientific Literature	Homo sapiens		9606	Autocuration	BAO_0000219	22221	CHEMBL3879801	NON-MOLECULAR		Placeholder for assays where the target is a tissue/organism etc		1	Non-molecular			102109	CHEMBL3875224
CHEMBL3885118	2098449	CHEMBL3885118	2098449		D6	322.45	4.19	44.76	0	CCCCCC(CC(=O)CCc1ccc(OC)c(OC)c1)OC	16843451	IC50	>	100000	nM		IC50	>	100	uM			0	BAO_0000190	UO_0000065	http://www.openphacts.org/units/Nanomolar	1634258	CHEMBL3877050	T	Cytotoxicity against human HF19 cells assessed as reduction in cell viability after 48 hrs by WST1 assay	1	Scientific Literature	Homo sapiens		9606	Autocuration	BAO_0000219	22221	CHEMBL3879801	NON-MOLECULAR		Placeholder for assays where the target is a tissue/organism etc		1	Non-molecular			102109	CHEMBL3875224
CHEMBL3885118	2098449	CHEMBL3885118	2098449		D6	322.45	4.19	44.76	0	CCCCCC(CC(=O)CCc1ccc(OC)c(OC)c1)OC	16843432	IC50	>	100000	nM		IC50	>	100	uM			0	BAO_0000190	UO_0000065	http://www.openphacts.org/units/Nanomolar	1634257	CHEMBL3877049	T	Cytotoxicity against human TIG1 cells assessed as reduction in cell viability after 48 hrs by WST1 assay	1	Scientific Literature	Homo sapiens		9606	Autocuration	BAO_0000219	22221	CHEMBL3879801	NON-MOLECULAR		Placeholder for assays where the target is a tissue/organism etc		1	Non-molecular			102109	CHEMBL3875224
CHEMBL3885118	2098449	CHEMBL3885118	2098449		D6	322.45	4.19	44.76	0	CCCCCC(CC(=O)CCc1ccc(OC)c(OC)c1)OC	16843470	Ratio IC50	=	1	-		Ratio IC50	=	1				0				1634259	CHEMBL3877051	U	Selectivity index, ratio of IC50 for human TIG1 cells to IC50 for human HCT116 cells	1	Scientific Literature	Homo sapiens		9606	Autocuration	BAO_0000219	22226	CHEMBL612545	UNCHECKED		Unchecked		0	Unassigned			102109	CHEMBL3875224
[truncated: 12 more columns]
