# Supplementary material for: Bioinformatics and experimental studies of anti-leukemic activity from 6-gingerol demonstrate its role in p53 mediated apoptosis pathway
Source: EXCLI J. 2020 May 6;19:582–95. doi: 10.17179/excli2019-2008 (PMC7257249; doi:10.17179/excli2019-2008)
Supplement: Supplement S3 [file EXCLI-19-582-s-003.xlsx]

## Sheet: Data_of_network_topology
Topology parameter calculated by cytoscape in each networks. The yellow highlight was selected as the optimal parameters.
					Directed network analysis
						In degree node distribution			Out degree node distribution
	Network No.	1st shell	2nd shell	Network	Clustering coefficient	b (-Ƴ)	Correlation	R-squared	b (-Ƴ)	Correlation	R-squared	Highest degrees
	1	10	10	1	0.378	-0.264	0.36	0.168	-0.474	0.75	0.489	TP53
	2	10	20	1	0.3785	-0.354	0.635	0.364	-0.516	0.795	0.653	TP53
	3	10	30	1	0.372	-0.407	0.745	0.483	-0.499	0.688	0.555	TP53
	4	10	40	1	0.3755	-0.433	0.652	0.46	-0.529	0.862	0.636	TP53
	5	10	50	1	0.354	-0.458	0.67	0.475	-0.564	0.782	0.562	TP53
	6	10	60	1	0.3395	-0.337	0.55	0.342	-0.532	0.746	0.459	TP53
	7	10	70	1	0.3405	-0.567	0.679	0.624	-0.576	0.824	0.553	TP53
	8	10	80	1	0.326	-0.506	0.61	0.43	-0.614	0.827	0.611	TP53
	9	10	90	1	0.3205	-0.555	0.742	0.553	-0.609	0.81	0.607	TP53
	10	10	100	1	0.3165	-0.662	0.788	0.718	-0.644	0.848	0.729	TP53
	11	20	10	2	0.3875	-0.5	0.734	0.457	-0.643	0.903	0.73	CASP3,CYCS
	12	20	20	1	0.376	-0.466	0.74	0.45	-0.588	0.768	0.595	TP53
	13	20	30	1	0.389	-0.524	0.776	0.491	-0.58	0.64	0.511	TP53
	14	20	40	1	0.3845	-0.543	0.767	0.589	-0.482	0.652	0.469	TP53
	15	20	50	1	0.381	-0.325	0.606	0.313	-0.458	0.63	0.414	TP53
	16	20	60	1	0.378	-0.45	0.657	0.387	-0.355	0.595	0.26	TP53
	17	20	70	1	0.3755	-0.453	0.632	0.367	-0.456	0.719	0.467	TP53
	18	20	80	1	0.3755	-0.464	0.703	0.534	-0.51	0.685	0.448	TP53
	19	20	90	1	0.367	-0.423	0.549	0.343	-0.493	0.707	0.45	TP53
	20	20	100	1	0.371	-0.459	0.598	0.347	-0.513	0.728	0.473	TP53
	21	30	10	1	0.378	-0.495	0.799	0.553	-0.527	0.805	0.595	CASP3,CASP8,CYCS
	22	30	20	1	0.368	-0.45	0.635	0.481	-0.447	0.611	0.565	TP53
	23	30	30	1	0.3665	-0.559	0.67	0.505	-0.594	0.696	0.588	TP53
	24	30	40	1	0.362	-0.526	0.768	0.512	-0.512	0.671	0.433	TP53
	25	30	50	1	0.363	-0.58	0.704	0.518	-0.579	0.617	0.433	TP53
	26	30	60	1	0.3545	-0.537	0.716	0.541	-0.561	0.663	0.517	TP53
	27	30	70	1	0.352	-0.529	0.689	0.52	-0.551	0.719	0.498	TP53
	28	30	80	1	0.354	-0.562	0.695	0.543	-0.561	0.777	0.549	TP53
	29	30	90	1	0.3525	-0.562	0.648	0.452	-0.538	0.709	0.511	TP53
	30	30	100	1	0.352	-0.607	0.645	0.579	-0.505	0.754	0.529	TP53
	31	40	10	1	0.3655	-0.469	0.674	0.487	-0.554	0.624	0.626	TP53
	32	40	20	1	0.3625	-0.496	0.71	0.46	-0.472	0.728	0.437	TP53
	33	40	30	1	0.354	-0.526	0.651	0.468	-0.613	0.796	0.666	TP53
	34	40	40	1	0.3525	-0.527	0.679	0.448	-0.545	0.798	0.578	TP53
	35	40	50	1	0.351	-0.527	0.699	0.475	-0.478	0.74	0.445	TP53
	36	40	60	1	0.35	-0.557	0.726	0.605	-0.503	0.662	0.385	TP53
	37	40	70	1	0.3465	-0.57	0.776	0.65	-0.576	0.713	0.557	TP53
	38	40	80	1	0.344	-0.585	0.711	0.586	-0.513	0.69	0.465	TP53
	39	40	90	1	0.3435	-0.555	0.712	0.537	-0.579	0.756	0.601	TP53
	40	40	100	1	0.3385	-0.465	0.623	0.374	-0.552	0.716	0.555	TP53
	41	50	10	1	0.348	-0.572	0.716	0.543	-0.588	0.784	0.616	TP53
	42	50	20	1	0.358	-0.531	0.662	0.464	-0.602	0.815	0.585	TP53
	43	50	30	1	0.3665	-0.529	0.682	0.479	-0.624	0.781	0.641	TP53
	44	50	40	1	0.3735	-0.566	0.696	0.552	-0.612	0.768	0.627	TP53
	45	50	50	1	0.3715	-0.535	0.698	0.481	-0.579	0.856	0.684	UBC
	46	50	60	1	0.376	-0.509	0.77	0.573	-0.536	0.75	0.495	UBC
	47	50	70	1	0.3845	-0.532	0.719	0.506	-0.469	0.763	0.476	UBC
	48	50	80	1	0.389	-0.594	0.756	0.596	-0.465	0.793	0.446	UBC
	49	50	90	1	0.39	-0.553	0.802	0.587	-0.513	0.815	0.574	UBC
	50	50	100	1	0.3885	-0.567	0.673	0.504	-0.515	0.621	0.381	RPS27A
	51	60	10	1	0.346	-0.553	0.694	0.601	-0.567	0.711	0.511	TP53
	52	60	20	1	0.3505	-0.582	0.749	0.548	-0.622	0.787	0.66	TP53
	53	60	30	1	0.357	-0.572	0.805	0.624	-0.656	0.811	0.688	TP53
	54	60	40	1	0.361	-0.6	0.74	0.592	-0.559	0.74	0.48	TP53
	55	60	50	1	0.364	-0.536	0.744	0.505	-0.588	0.805	0.561	TP53
	56	60	60	1	0.365	-0.534	0.779	0.501	-0.586	0.79	0.529	TP53
	57	60	70	1	0.373	-0.583	0.67	0.475	-0.564	0.782	0.562	UBC
	58	60	80	1	0.379	-0.558	0.55	0.342	-0.532	0.746	0.459	UBC
	59	60	90	1	0.38	-0.568	0.679	0.624	-0.576	0.824	0.553	UBC
	60	60	100	1	0.381	-0.577	0.61	0.43	-0.614	0.827	0.611	UBC
	61	70	10	1	0.3285	-0.587	0.704	0.587	-0.645	0.827	0.584	TP53
	62	70	20	1	0.335	-0.649	0.603	0.689	-0.641	0.843	0.528	TP53
	63	70	30	1	0.3425	-0.568	0.617	0.442	-0.683	0.846	0.562	TP53
	64	70	40	1	0.345	-0.533	0.584	0.485	-0.696	0.803	0.501	TP53
	65	70	50	1	0.3485	-0.589	0.714	0.531	-0.619	0.846	0.515	TP53
	66	70	60	1	0.3515	-0.575	0.578	0.455	-0.645	0.849	0.41	TP53
	67	70	70	1	0.3595	-0.516	0.575	0.487	-0.615	0.846	0.606	UBC
	68	70	80	1	0.366	-0.584	0.833	0.623	-0.593	0.812	0.582	UBC
	69	70	90	1	0.3655	-0.569	0.791	0.575	-0.594	0.819	0.609	UBC
	70	70	100	1	0.3655	-0.58	0.781	0.556	-0.578	0.875	0.655	UBC
	71	80	10	1	0.325	-0.7	0.811	0.711	-0.699	0.808	0.66	TP53
	72	80	20	1	0.329	-0.681	0.829	0.733	-0.677	0.772	0.641	TP53
	73	80	30	1	0.3375	-0.682	0.803	0.665	-0.744	0.755	0.686	TP53
	74	80	40	1	0.342	-0.623	0.773	0.57	-0.735	0.747	0.618	TP53
	75	80	50	1	0.3435	-0.639	0.811	0.653	-0.694	0.786	0.634	TP53
	76	80	60	1	0.347	-0.622	0.781	0.543	-0.65	0.773	0.583	TP53
	77	80	70	1	0.355	-0.559	0.67	0.475	-0.564	0.782	0.562	UBC
	78	80	80	1	0.361	-0.598	0.55	0.342	-0.532	0.746	0.459	UBC
	79	80	90	1	0.359	-0.604	0.679	0.624	-0.576	0.824	0.553	UBC
	80	80	100	1	0.362	-0.605	0.61	0.43	-0.614	0.827	0.611	UBC
	81	90	10	1	0.323	-0.652	0.778	0.641	-0.712	0.828	0.726	TP53
	82	90	20	1	0.3265	-0.635	0.825	0.664	-0.676	0.793	0.643	TP53
	83	90	30	1	0.334	-0.676	0.767	0.652	-0.674	0.786	0.668	TP53
	84	90	40	1	0.3385	-0.711	0.732	0.637	-0.611	0.717	0.594	TP53
	85	90	50	1	0.3425	-0.614	0.749	0.561	-0.64	0.748	0.581	TP53
	86	90	60	1	0.342	-0.595	0.777	0.621	-0.66	0.774	0.587	TP53
	87	90	70	1	0.3495	-0.631	0.764	0.609	-0.585	0.745	0.499	TP53
	88	90	80	1	0.3565	-0.586	0.802	0.571	-0.628	0.759	0.585	UBC
	89	90	90	1	0.3565	-0.599	0.769	0.552	-0.643	0.76	0.622	UBC
	90	90	100	1	0.357	-0.606	0.787	0.583	-0.627	0.8	0.62	UBC
	91	100	10	1	0.3215	-0.678	0.79	0.665	-0.72	0.818	0.745	TP53
	92	100	20	1	0.3265	-0.678	0.652	0.46	-0.529	0.862	0.636	TP53
	93	100	30	1	0.3315	-0.719	0.67	0.475	-0.564	0.782	0.562	TP53
	94	100	40	1	0.336	-0.639	0.55	0.342	-0.532	0.746	0.459	TP53
	95	100	50	1	0.338	-0.64	0.679	0.624	-0.576	0.824	0.553	TP53
	96	100	60	1	0.3405	-0.656	0.61	0.43	-0.614	0.827	0.611	TP53
	97	100	70	1	0.3475	-0.638	0.742	0.553	-0.609	0.81	0.607	TP53
	98	100	80	1	0.3535	-0.644	0.788	0.718	-0.644	0.848	0.729	UBC
	99	100	90	1	0.3525	-0.626	0.734	0.457	-0.643	0.903	0.73	UBC
	100	100	100	1	0.3545	-0.613	0.74	0.45	-0.588	0.768	0.595	UBC
