# Supplementary material for: Bioinformatics and experimental studies of anti-leukemic activity from 6-gingerol demonstrate its role in p53 mediated apoptosis pathway
Source: EXCLI J. 2020 May 6;19:582–95. doi: 10.17179/excli2019-2008 (PMC7257249; doi:10.17179/excli2019-2008)
Supplement: Supplement S4 [file EXCLI-19-582-s-004.xlsx]

## Sheet: All_molecules_of_network
All 92 proteins in the protein-protein interaction network with topological parameters of each protein. These proteins were subjected to further analysis by the DAVID software.
Name	AverageShortestPathLength	BetweennessCentrality	ClosenessCentrality	ClusteringCoefficient	Degree	Eccentricity	EdgeCount	Indegree	IsSingleNode	NeighborhoodConnectivity	NumberOfDirectedEdges	NumberOfUndirectedEdges	Outdegree	PartnerOfMultiEdgedNodePairs	Radiality	SelfLoops	Stress	TopologicalCoefficient
AKT1	1.43243	0.00967755	0.698113	0.26773	48	3	48	4	FALSE	30.1667	48	0	44	0	0.898901	0	199	0.342803
APAF1	1.54412	0.00194245	0.647619	0.373819	39	3	39	3	FALSE	35.2308	39	0	36	0	0.865934	0	66	0.424467
APEX1	1	0.00083673	1	0.355	25	1	25	24	FALSE	24.04	25	0	1	0	0.804396	0	11	0.333333
ATP2A1	1	0.00018315	1	0.333333	6	1	6	5	FALSE	6.33333	6	0	1	0	0.569231	0	2	0.527778
ATP2A2	2.30435	0.0030525	0.433962	0.196429	8	4	8	1	FALSE	16	8	0	7	0	0.747253	0	29	0.262295
ATP2A3	3.59091	0.00732601	0.278481	0.238095	7	5	7	4	FALSE	8.42857	7	0	3	0	0.681319	0	74	0.267281
ATP2B1	4.3913	0.0002035	0.227723	0.15	5	6	5	3	FALSE	6	5	0	2	0	0.573626	0	4	0.56
ATP2B2	4.34783	0.0002035	0.23	0.266667	6	6	6	3	FALSE	6	6	0	3	0	0.575824	0	4	0.5
ATP2B3	0	0	0	0.266667	6	0	6	6	FALSE	6	6	0	0	0	0.575824	0	0	0.5
ATP2B4	2.85714	0.00948311	0.35	0.1	6	4	6	4	FALSE	7.16667	6	0	2	0	0.650549	0	104	0.350877
ATP2C1	2.2	0	0.454545	0.05	5	4	5	0	FALSE	14.8	5	0	5	0	0.738462	0	0	0.253571
ATP2C2	3.36	0	0.297619	0.0833333	4	5	4	0	FALSE	5.75	4	0	4	0	0.465934	0	0	0.75
BAD	1.85185	0.00027647	0.54	0.416667	16	3	16	2	FALSE	38.125	16	0	14	0	0.806593	0	8	0.482595
BAK1	1.81633	0.00027638	0.550562	0.44664	23	3	23	7	FALSE	37.6087	23	0	16	0	0.821978	0	17	0.476059
BAX	1.84211	0.0020993	0.542857	0.37931	30	3	30	25	FALSE	35.9333	30	0	5	0	0.843956	0	64	0.438211
BCL2	1.72881	0.00512869	0.578431	0.357143	22	3	22	5	FALSE	35.9091	22	0	17	0	0.841758	0	80	0.412226
BCL2L1	1.54545	0.00371212	0.647059	0.330338	44	3	44	33	FALSE	33.1818	44	0	11	0	0.876923	0	197	0.399781
BCL2L11	1.41509	0.00394435	0.706667	0.345732	41	2	41	10	FALSE	34	41	0	31	0	0.87033	0	147	0.409639
BECN1	1.67442	0.0028669	0.597222	0.35468	29	3	29	13	FALSE	35.3793	29	0	16	0	0.843956	0	118	0.426257
BID	1.54839	0.00047501	0.645833	0.425403	32	3	32	16	FALSE	35.7812	32	0	16	0	0.83956	0	38	0.458734
BIRC2	1.78667	0.00025666	0.559701	0.414438	34	4	34	1	FALSE	36	34	0	33	0	0.843956	0	12	0.461538
BIRC3	1.5	0.00125178	0.666667	0.421402	33	3	33	29	FALSE	36.0909	33	0	4	0	0.841758	0	37	0.462704
CASP10	1.68421	0.00019971	0.59375	0.435484	32	3	32	24	FALSE	35.9375	32	0	8	0	0.837363	0	20	0.466721
CASP2	1.56667	0.00141689	0.638298	0.403968	36	3	36	21	FALSE	35.9444	36	0	15	0	0.859341	0	103	0.433066
CASP3	1.42857	0.0164242	0.7	0.269412	51	3	51	34	FALSE	30.4706	51	0	17	0	0.905495	0	426	0.353853
CASP6	2	0.00011425	0.5	0.464286	29	4	29	26	FALSE	37.7931	29	0	3	0	0.832967	0	7	0.484527
CASP7	1.54167	0.00289276	0.648649	0.389683	36	3	36	12	FALSE	35.6111	36	0	24	0	0.857143	0	103	0.434282
CASP8	1.44737	0.0111989	0.690909	0.320773	46	3	46	23	FALSE	32.6087	46	0	23	0	0.881319	0	318	0.392876
CASP9	1.48485	0.00637592	0.673469	0.317653	44	3	44	25	FALSE	32.6818	44	0	19	0	0.881319	0	251	0.389069
CDKN1A	1.57895	0.00244718	0.633333	0.326355	29	2	29	5	FALSE	35.4138	29	0	24	0	0.843956	0	78	0.426672
CFLAR	1.58621	0.00079505	0.630435	0.396825	36	3	36	22	FALSE	35.25	36	0	14	0	0.848352	0	61	0.451923
COX4I1	1.98718	0	0.503226	0.300654	18	4	18	0	FALSE	33.3889	18	0	18	0	0.808791	0	0	0.428063
COX5B	0	0	0	0.5	6	0	6	6	FALSE	15.5	6	0	0	0	0.707692	0	0	0.31
CRADD	2.14925	3.053e-05	0.465278	0.473856	18	5	18	1	FALSE	39	18	0	17	0	0.806593	0	1	0.506494
CYC1	2.35714	0	0.424242	0.5	6	4	6	3	FALSE	15.5	6	0	3	0	0.707692	0	0	0.31
CYCS	1.51852	0.0232332	0.658537	0.269983	49	3	49	34	FALSE	30.1837	49	0	15	0	0.892308	0	428	0.359329
CYP2D6	2.9	0	0.344828	0.5	2	4	2	0	FALSE	4	2	0	2	0	0.567033	0	0	0.666667
CYP3A4	2.05263	0.00266077	0.487179	0.166667	4	3	4	2	FALSE	25.25	4	0	2	0	0.751648	0	30	0.360714
DIABLO	1.68333	0.00263567	0.594059	0.412605	35	3	35	6	FALSE	35.6286	35	0	29	0	0.848352	0	60	0.450995
FADD	1.61905	0.00071019	0.617647	0.406349	36	3	36	26	FALSE	35.1944	36	0	10	0	0.848352	0	49	0.451211
FAS	1.48571	0.00049375	0.673077	0.429924	33	3	33	13	FALSE	36.7273	33	0	20	0	0.841758	0	39	0.470862
FASLG	1.46154	0.00077902	0.684211	0.414773	33	3	33	10	FALSE	36.2121	33	0	23	0	0.841758	0	51	0.464258
FEN1	1.5	0.00078695	0.666667	0.441558	22	3	22	12	FALSE	23.3182	22	0	10	0	0.793407	0	28	0.328425
FOXO3	1.62069	0.00396002	0.617021	0.316239	27	2	27	5	FALSE	33.1852	27	0	22	0	0.843956	0	97	0.395062
GAA	0	0	0	0	2	0	2	2	FALSE	29.5	2	0	0	0	0.720879	0	0	0.527778
GSK3B	1.72414	0.00493343	0.58	0.310277	23	3	23	14	FALSE	32.087	23	0	9	0	0.821978	0	126	0.406164
HSP90AA1	1.58824	0.00483768	0.62963	0.3	30	2	30	16	FALSE	33.6333	30	0	14	0	0.852747	0	159	0.395686
HTR1A	0	0	0	0.0833333	4	0	4	4	FALSE	13	4	0	0	0	0.696703	0	0	0.290698
IKBKG	1.71053	0	0.584615	0.343011	31	3	31	0	FALSE	34.2581	31	0	31	0	0.83956	0	0	0.433646
LIG1	1	0.00085228	1	0.440476	21	1	21	15	FALSE	23.4762	21	0	6	0	0.791209	0	45	0.330651
LIG3	1.93617	0.00213945	0.516484	0.409524	21	3	21	8	FALSE	24.0952	21	0	13	0	0.793407	0	74	0.334656
MSH6	1	0.00122765	1	0.402597	22	1	22	19	FALSE	23.1818	22	0	3	0	0.795604	0	52	0.32197
MT-CO1	2.31034	0	0.432836	0.5	6	4	6	2	FALSE	15.5	6	0	4	0	0.707692	0	0	0.31
MT-CYB	2.26667	0	0.441176	0.5	6	4	6	1	FALSE	15.5	6	0	5	0	0.707692	0	0	0.31
MTOR	1.64286	0.0126997	0.608696	0.283908	30	3	30	14	FALSE	31.8333	30	0	16	0	0.852747	0	295	0.37451
NOS3	2.11111	0.0111971	0.473684	0.320513	13	3	13	12	FALSE	32.6154	13	0	1	0	0.810989	0	132	0.396811
NTHL1	1.5	0.0002442	0.666667	0.401515	12	2	12	11	FALSE	22.75	12	0	1	0	0.718681	0	2	0.472222
OGG1	1.57895	0.00063221	0.633333	0.442857	15	3	15	6	FALSE	25.2	15	0	9	0	0.778022	0	15	0.35493
PARP1	1.5	0.0353044	0.666667	0.223171	41	2	41	18	FALSE	29.561	41	0	23	0	0.874725	0	820	0.351626
PCNA	2.04082	0.0042013	0.49	0.382246	24	3	24	9	FALSE	23.625	24	0	15	0	0.802198	0	102	0.32363
PDPK1	2	0.00060637	0.5	0.324176	14	3	14	7	FALSE	27.3571	14	0	7	0	0.775824	0	23	0.414502
PIK3CA	1.5	0.0022126	0.666667	0.30117	19	2	19	15	FALSE	33.6316	19	0	4	0	0.810989	0	69	0.431174
POLB	1.125	0.00576212	0.888889	0.406926	22	2	22	15	FALSE	23.6818	22	0	7	0	0.795604	0	107	0.328914
POLD1	1.92453	0.00045135	0.519608	0.407115	23	3	23	3	FALSE	23.087	23	0	20	0	0.797802	0	22	0.320652
POLD2	2.05357	0	0.486957	0.482456	19	3	19	0	FALSE	22.3158	19	0	19	0	0.727473	0	0	0.485126
POLD3	1.14286	0.00011091	0.875	0.465789	20	2	20	14	FALSE	21.9	20	0	6	0	0.72967	0	5	0.476087
POLH	2	0.00013635	0.5	0.470588	17	4	17	8	FALSE	21	17	0	9	0	0.668132	0	5	0.7
POLI	1.87273	0.00027384	0.533981	0.42381	21	3	21	1	FALSE	23.381	21	0	20	0	0.791209	0	16	0.329309
PPP2CA	2.04615	0	0.488722	0.390909	11	3	11	1	FALSE	33.4545	11	0	10	0	0.797802	0	0	0.423475
RFC1	1.88235	0.00114878	0.53125	0.435714	21	3	21	5	FALSE	25.619	21	0	16	0	0.804396	0	51	0.346203
RFC2	0	0	0	0.476316	20	0	20	20	FALSE	24.4	20	0	0	0	0.789011	0	0	0.343662
RFC3	2.06	0.00010993	0.485437	0.476316	20	3	20	6	FALSE	24.4	20	0	14	0	0.789011	0	10	0.343662
RFC4	2.01923	0.00010993	0.495238	0.476316	20	3	20	4	FALSE	24.4	20	0	16	0	0.789011	0	10	0.343662
RFC5	1.98148	0.00010993	0.504673	0.476316	20	3	20	2	FALSE	24.4	20	0	18	0	0.789011	0	10	0.343662
RGS4	2.66667	0	0.375	0.5	2	4	2	1	FALSE	35.5	2	0	1	0	0.705495	0	0	0.72449
RIPK1	1.6	0.00080849	0.625	0.398396	34	3	34	31	FALSE	35.5882	34	0	3	0	0.850549	0	41	0.439361
RPA1	1.25	0.00028897	0.8	0.404762	22	2	22	19	FALSE	24.7727	22	0	3	0	0.795604	0	7	0.344066
TAB2	2.13636	0.00054029	0.468085	0.384615	14	4	14	5	FALSE	32.5	14	0	9	0	0.745055	0	12	0.601852
TNF	1.59091	0.0140776	0.628571	0.310782	44	4	44	7	FALSE	32.3636	44	0	37	0	0.89011	0	262	0.367769
TNFRSF10A	0	0	0	0.44254	32	0	32	32	FALSE	37.3125	32	0	0	0	0.83956	0	0	0.478365
TNFRSF10B	1.72222	0.00038441	0.580645	0.448589	32	3	32	25	FALSE	37.3125	32	0	7	0	0.83956	0	17	0.478365
TNFRSF10C	1.66667	1.099e-05	0.6	0.489474	20	3	20	6	FALSE	40.2	20	0	14	0	0.813187	0	2	0.515385
TNFSF10	1	0.00010175	1	0.426136	33	1	33	32	FALSE	36.6667	33	0	1	0	0.841758	0	3	0.470085
TP53	1.17647	0.0622932	0.85	0.197356	65	2	65	51	FALSE	28.4769	65	0	14	0	0.931868	0	1006	0.331127
TRADD	1.55882	0.00127555	0.641509	0.404202	35	3	35	18	FALSE	35	35	0	17	0	0.846154	0	69	0.448718
TRAF1	1.86275	0.00044828	0.536842	0.437229	22	3	22	7	FALSE	37.0909	22	0	15	0	0.806593	0	15	0.508095
TRAF2	1.25	0.00283313	0.8	0.354839	32	2	32	29	FALSE	33.75	32	0	3	0	0.848352	0	58	0.416281
TRPV1	2.28	0	0.438596	0.3	5	4	5	0	FALSE	32	5	0	5	0	0.742857	0	0	0.538983
TSC2	2	0.00297834	0.5	0.342857	15	3	15	14	FALSE	32.4667	15	0	1	0	0.795604	0	109	0.437838
LTA4H	1	0.0007085	1	0.285714	8	1	8	6	FALSE	15	8	0	2	0	0.725275	0	10	0.275463
XIAP	1.4	0.00479468	0.714286	0.353659	42	2	42	12	FALSE	34.2857	42	0	30	0	0.872527	0	154	0.413081
XRCC1	1	0.00101329	1	0.415584	22	1	22	17	FALSE	23.9091	22	0	5	0	0.795604	0	50	0.332071
