# Supplementary material for: Bioinformatics and experimental studies of anti-leukemic activity from 6-gingerol demonstrate its role in p53 mediated apoptosis pathway
Source: EXCLI J. 2020 May 6;19:582–95. doi: 10.17179/excli2019-2008 (PMC7257249; doi:10.17179/excli2019-2008)
Supplement: Supplement S5 [file EXCLI-19-582-s-005.xlsx]

## Sheet: GO_BP
The enrichment data from DAVID online software indicated the significate ontology of protein in the network. There are 4 sheets which show biological property, cellular components, molecular functions and KEGG pathway.
Category	Term	Count	%	PValue	Genes	List Total	Pop Hits	Pop Total	Fold Enrichment	Bonferroni	Benjamini	FDR
GOTERM_BP_DIRECT	GO:0008625~extrinsic apoptotic signaling pathway via death domain receptors	10	0.073014	4.13758e-14	TNFRSF10A, CASP10, TNFRSF10C, TNFRSF10B, TNF, BCL2, CASP8, FASLG, BAD, FAS	81	27	12723	58.1756	2.98576e-11	2.98576e-11	6.26943e-11
GOTERM_BP_DIRECT	GO:0097192~extrinsic apoptotic signaling pathway in absence of ligand	10	0.073014	6.06492e-14	BAK1, BCL2, GSK3B, FADD, BAD, FAS, FOXO3, BCL2L1, CASP2, BCL2L11	81	28	12723	56.0979	4.37057e-11	2.18529e-11	9.17821e-11
GOTERM_BP_DIRECT	GO:0006260~DNA replication	12	0.0876168	6.54318e-14	RPA1, RFC5, POLD3, RFC3, RFC4, RFC1, RFC2, LIG1, POLD1, POLD2, LIG3	81	59	12723	31.9473	4.71477e-11	1.57159e-11	9.90097e-11
GOTERM_BP_DIRECT	GO:0043123~positive regulation of I-kappaB kinase/NF-kappaB signaling	13	0.0949182	2.58709e-11	CFLAR, CASP10, TNFSF10, TNFRSF10B, ATP2C1, RIPK1, IKBKG, CASP8, FASLG, FADD, TAB2, BIRC2, TRADD	81	130	12723	15.7074	1.86529e-08	4.66322e-09	3.91692e-08
GOTERM_BP_DIRECT	GO:0008630~intrinsic apoptotic signaling pathway in response to DNA damage	9	0.0657126	2.71652e-11	MSH6, BAK1, TNF, CASP9, BCL2, POLB, BAD, BCL2L1, BCL2L11	81	34	12723	41.5784	1.95862e-08	3.91723e-09	4.1129e-08
GOTERM_BP_DIRECT	GO:0071260~cellular response to mechanical stimulus	9	0.0657126	1.37996e-10	TNFRSF10A, BAK1, TNFRSF10B, CASP8, FADD, BAD, FAS, CASP2, CRADD	81	41	12723	34.4797	9.94951e-08	1.65825e-08	2.0893e-07
GOTERM_BP_DIRECT	GO:0051402~neuron apoptotic process	7	0.0511098	4.73522e-09	XIAP, CASP7, BCL2, DIABLO, POLB, APAF1, BCL2L1	81	23	12723	47.8052	3.41409e-06	4.87727e-07	7.16925e-06
GOTERM_BP_DIRECT	GO:0097527~necroptotic signaling pathway	5	0.036507	2.15317e-08	TNF, RIPK1, FASLG, FADD, FAS	81	6	12723	130.895	1.55242e-05	1.94054e-06	3.25996e-05
GOTERM_BP_DIRECT	GO:0046902~regulation of mitochondrial membrane permeability	4	0.0292056	9.53299e-07	BAK1, BCL2, BAD, BCL2L1	81	4	12723	157.074	0.000687093	7.6367e-05	0.00144331
GOTERM_BP_DIRECT	GO:0042981~regulation of apoptotic process	9	0.0657126	2.22331e-06	TRAF1, TNFRSF10A, CASP10, TNFRSF10C, TNFRSF10B, CASP9, CASP8, APAF1, BCL2L1	81	137	12723	10.3187	0.00160173	0.000160288	0.00336611
GOTERM_BP_DIRECT	GO:0001836~release of cytochrome c from mitochondria	5	0.036507	3.24112e-06	BID, BAK1, BCL2, BAD, BCL2L1	81	17	12723	46.1983	0.00233412	0.000212418	0.00490703
GOTERM_BP_DIRECT	GO:1900264~positive regulation of DNA-directed DNA polymerase activity	4	0.0292056	4.72333e-06	RFC5, RFC3, RFC4, RFC2	81	6	12723	104.716	0.00339974	0.000283754	0.00715101
GOTERM_BP_DIRECT	GO:0006919~activation of cysteine-type endopeptidase activity involved in apoptotic process	6	0.0438084	5.43629e-06	BID, TNF, CASP9, DIABLO, FASLG, CRADD	81	41	12723	22.9864	0.0039119	0.00030146	0.00823037
GOTERM_BP_DIRECT	GO:0090200~positive regulation of release of cytochrome c from mitochondria	5	0.036507	6.504e-06	BID, TNFSF10, TP53, BAD, BCL2L11	81	20	12723	39.2685	0.00467842	0.000334901	0.00984679
GOTERM_BP_DIRECT	GO:0070059~intrinsic apoptotic signaling pathway in response to endoplasmic reticulum stress	5	0.036507	9.72632e-06	BAK1, TNFRSF10B, BCL2, GSK3B, APAF1	81	22	12723	35.6987	0.00698818	0.000467405	0.0147249
GOTERM_BP_DIRECT	GO:0097202~activation of cysteine-type endopeptidase activity	4	0.0292056	1.95693e-05	BAK1, CASP8, FADD, BAD	81	9	12723	69.8107	0.0140105	0.00088146	0.0296243
GOTERM_BP_DIRECT	GO:0006284~base-excision repair	5	0.036507	2.6455e-05	RPA1, LIG1, OGG1, APEX1, FEN1	81	28	12723	28.0489	0.0188935	0.00112139	0.0400461
GOTERM_BP_DIRECT	GO:0097194~execution phase of apoptosis	4	0.0292056	2.78294e-05	CFLAR, CASP3, CASP7, CASP8	81	10	12723	62.8296	0.0198653	0.00111411	0.0421261
GOTERM_BP_DIRECT	GO:0006261~DNA-dependent DNA replication	4	0.0292056	3.80919e-05	RFC5, RFC3, RFC4, RFC2	81	11	12723	57.1178	0.0270911	0.00144447	0.0576567
GOTERM_BP_DIRECT	GO:0048536~spleen development	5	0.036507	4.55836e-05	BCL2, POLB, FADD, FAS, BCL2L11	81	32	12723	24.5428	0.0323323	0.00164198	0.0689926
GOTERM_BP_DIRECT	GO:0008635~activation of cysteine-type endopeptidase activity involved in apoptotic process by cytochrome c	3	0.0219042	0.000116658	BAK1, DIABLO, APAF1	81	3	12723	157.074	0.0806748	0.00399748	0.176478
GOTERM_BP_DIRECT	GO:0060154~cellular process regulating host cell cycle in response to virus	3	0.0219042	0.000116658	BAD, BCL2L1, BCL2L11	81	3	12723	157.074	0.0806748	0.00399748	0.176478
GOTERM_BP_DIRECT	GO:0036462~TRAIL-activated apoptotic signaling pathway	3	0.0219042	0.000116658	TNFRSF10A, CASP8, FADD	81	3	12723	157.074	0.0806748	0.00399748	0.176478
GOTERM_BP_DIRECT	GO:0043525~positive regulation of neuron apoptotic process	4	0.0292056	0.000126381	CASP9, TP53, FOXO3, BCL2L11	81	16	12723	39.2685	0.0870974	0.00413353	0.191173
GOTERM_BP_DIRECT	GO:0006915~apoptotic process	6	0.0438084	0.000171414	CASP9, RIPK1, CYCS, CASP8, DIABLO, FADD	81	83	12723	11.3548	0.116267	0.0053595	0.259211
GOTERM_BP_DIRECT	GO:0006874~cellular calcium ion homeostasis	5	0.036507	0.000247669	ATP2C2, ATP2B3, ATP2B4, ATP2A2, ATP2C1	81	49	12723	16.028	0.163552	0.00741369	0.374322
GOTERM_BP_DIRECT	GO:2001238~positive regulation of extrinsic apoptotic signaling pathway	4	0.0292056	0.000293426	BID, TRAF2, TNFSF10, RIPK1	81	21	12723	29.9189	0.190705	0.00842794	0.443335
GOTERM_BP_DIRECT	GO:0033138~positive regulation of peptidyl-serine phosphorylation	5	0.036507	0.000507291	ATP2B4, TNF, BCL2, GSK3B, PIK3CA	81	59	12723	13.3114	0.306393	0.0139726	0.765304
GOTERM_BP_DIRECT	GO:0097191~extrinsic apoptotic signaling pathway	4	0.0292056	0.00077748	BID, PDPK1, RIPK1, TRADD	81	29	12723	21.6654	0.429237	0.0205555	1.17068
GOTERM_BP_DIRECT	GO:0018107~peptidyl-threonine phosphorylation	4	0.0292056	0.00077748	PDPK1, BCL2, GSK3B, MTOR	81	29	12723	21.6654	0.429237	0.0205555	1.17068
GOTERM_BP_DIRECT	GO:0032464~positive regulation of protein homooligomerization	3	0.0219042	0.00080335	BID, FAS, BCL2L11	81	7	12723	67.3175	0.439793	0.0204819	1.20941
GOTERM_BP_DIRECT	GO:0006977~DNA damage response, signal transduction by p53 class mediator resulting in cell cycle arrest	3	0.0219042	0.00080335	CDKN1A, CASP2, CRADD	81	7	12723	67.3175	0.439793	0.0204819	1.20941
GOTERM_BP_DIRECT	GO:1990001~inhibition of cysteine-type endopeptidase activity involved in apoptotic process	3	0.0219042	0.00080335	XIAP, BIRC3, BIRC2	81	7	12723	67.3175	0.439793	0.0204819	1.20941
GOTERM_BP_DIRECT	GO:0006955~immune response	7	0.0511098	0.00082923	TNFRSF10A, TNFRSF10C, TNFSF10, TNFRSF10B, TNF, FASLG, FAS	81	176	12723	6.24726	0.450157	0.0204137	1.24814
GOTERM_BP_DIRECT	GO:0034644~cellular response to UV	4	0.0292056	0.000947816	BAK1, CASP9, PCNA, TP53	81	31	12723	20.2676	0.495254	0.0225322	1.42544
GOTERM_BP_DIRECT	GO:0051103~DNA ligation involved in DNA repair	3	0.0219042	0.00106677	LIG1, LIG3, PARP1	81	8	12723	58.9028	0.536778	0.0245186	1.60299
GOTERM_BP_DIRECT	GO:0097284~hepatocyte apoptotic process	3	0.0219042	0.00136596	BID, FAS, BCL2L1	81	9	12723	52.358	0.62676	0.0303285	2.04825
GOTERM_BP_DIRECT	GO:0006123~mitochondrial electron transport, cytochrome c to oxygen	3	0.0219042	0.00136596	CYCS, COX4I1, COX5B	81	9	12723	52.358	0.62676	0.0303285	2.04825
GOTERM_BP_DIRECT	GO:0045651~positive regulation of macrophage differentiation	3	0.0219042	0.0017005	RIPK1, CASP8, FADD	81	10	12723	47.1222	0.706859	0.0365021	2.54388
GOTERM_BP_DIRECT	GO:0051384~response to glucocorticoid	3	0.0219042	0.00206992	TNF, BCL2, FAS	81	11	12723	42.8384	0.775518	0.0429886	3.08847
GOTERM_BP_DIRECT	GO:0051092~positive regulation of NF-kappaB transcription factor activity	5	0.036507	0.00217239	TRAF1, TRAF2, TNF, RIPK1, IKBKG	81	87	12723	9.02725	0.791537	0.0438112	3.23902
GOTERM_BP_DIRECT	GO:2000377~regulation of reactive oxygen species metabolic process	3	0.0219042	0.00291168	RIPK1, FOXO3, BIRC2	81	13	12723	36.2479	0.877835	0.056727	4.31876
GOTERM_BP_DIRECT	GO:0071456~cellular response to hypoxia	4	0.0292056	0.00299144	BCL2, TP53, BAD, MTOR	81	46	12723	13.6586	0.884682	0.0567086	4.43458
GOTERM_BP_DIRECT	GO:0001782~B cell homeostasis	3	0.0219042	0.0044251	BAK1, BCL2, BCL2L11	81	16	12723	29.4514	0.959139	0.0807036	6.49412
GOTERM_BP_DIRECT	GO:0006298~mismatch repair	3	0.0219042	0.00499474	RPA1, MSH6, PCNA	81	17	12723	27.719	0.972954	0.0884146	7.30088
GOTERM_BP_DIRECT	GO:0033209~tumor necrosis factor-mediated signaling pathway	3	0.0219042	0.00499474	TRAF2, TNF, FOXO3	81	17	12723	27.719	0.972954	0.0884146	7.30088
GOTERM_BP_DIRECT	GO:2001235~positive regulation of apoptotic signaling pathway	3	0.0219042	0.00689334	APAF1, CASP2, CRADD	81	20	12723	23.5611	0.993176	0.117223	9.9431
GOTERM_BP_DIRECT	GO:0006310~DNA recombination	3	0.0219042	0.00689334	LIG1, LIG3, APEX1	81	20	12723	23.5611	0.993176	0.117223	9.9431
GOTERM_BP_DIRECT	GO:0051881~regulation of mitochondrial membrane potential	3	0.0219042	0.00831306	BAK1, BCL2, BCL2L1	81	22	12723	21.4192	0.997567	0.136533	11.8727
GOTERM_BP_DIRECT	GO:0010332~response to gamma radiation	3	0.0219042	0.0090679	BAK1, BCL2, TP53	81	23	12723	20.4879	0.998595	0.144762	12.8829
GOTERM_BP_DIRECT	GO:0043029~T cell homeostasis	3	0.0219042	0.00985221	BCL2, FADD, BCL2L11	81	24	12723	19.6343	0.999206	0.152967	13.921
GOTERM_BP_DIRECT	GO:0043280~positive regulation of cysteine-type endopeptidase activity involved in apoptotic process	3	0.0219042	0.00985221	TNFSF10, CYCS, BCL2L11	81	24	12723	19.6343	0.999206	0.152967	13.921
GOTERM_BP_DIRECT	GO:0042127~regulation of cell proliferation	5	0.036507	0.0105613	TNFRSF10A, BID, TNFRSF10C, TNFRSF10B, FAS	81	136	12723	5.77478	0.999526	0.159687	14.8496
GOTERM_BP_DIRECT	GO:0042149~cellular response to glucose starvation	3	0.0219042	0.0106656	BECN1, BCL2, TP53	81	25	12723	18.8489	0.999561	0.157856	14.9854
GOTERM_BP_DIRECT	GO:0043066~negative regulation of apoptotic process	6	0.0438084	0.0117782	CASP3, BECN1, GSK3B, TP53, FAS, BIRC2	81	217	12723	4.34306	0.999805	0.169482	16.4215
GOTERM_BP_DIRECT	GO:0060139~positive regulation of apoptotic process by virus	2	0.0146028	0.0125366	BAD, BCL2L11	81	2	12723	157.074	0.999888	0.175957	17.3874
GOTERM_BP_DIRECT	GO:0019050~suppression by virus of host apoptotic process	2	0.0146028	0.0125366	BAD, BCL2L1	81	2	12723	157.074	0.999888	0.175957	17.3874
GOTERM_BP_DIRECT	GO:0097049~motor neuron apoptotic process	2	0.0146028	0.0125366	FADD, FAS	81	2	12723	157.074	0.999888	0.175957	17.3874
GOTERM_BP_DIRECT	GO:0060544~regulation of necroptotic process	2	0.0146028	0.0125366	CFLAR, BIRC2	81	2	12723	157.074	0.999888	0.175957	17.3874
GOTERM_BP_DIRECT	GO:2001240~negative regulation of extrinsic apoptotic signaling pathway in absence of ligand	3	0.0219042	0.0132763	TNF, BCL2, RIPK1	81	28	12723	16.8294	0.999935	0.181889	18.3194
GOTERM_BP_DIRECT	GO:0006289~nucleotide-excision repair	3	0.0219042	0.0142022	RPA1, TP53, OGG1	81	29	12723	16.249	0.999967	0.189799	19.4721
GOTERM_BP_DIRECT	GO:0032496~response to lipopolysaccharide	4	0.0292056	0.0163447	TNFRSF10A, TNFRSF10C, TNFRSF10B, FAS	81	85	12723	7.39172	0.999993	0.211512	22.0816
GOTERM_BP_DIRECT	GO:0034121~regulation of toll-like receptor signaling pathway	2	0.0146028	0.0187466	BIRC3, BIRC2	81	3	12723	104.716	0.999999	0.234741	24.913
GOTERM_BP_DIRECT	GO:0070231~T cell apoptotic process	2	0.0146028	0.0187466	RIPK1, FASLG	81	3	12723	104.716	0.999999	0.234741	24.913
GOTERM_BP_DIRECT	GO:0034599~cellular response to oxidative stress	3	0.0219042	0.0192316	ATP2A2, FOXO3, PARP1	81	34	12723	13.8595	0.999999	0.236049	25.473
GOTERM_BP_DIRECT	GO:0006281~DNA repair	4	0.0292056	0.0219086	POLI, RFC1, MTOR, APEX1	81	95	12723	6.61365	1	0.260184	28.4941
GOTERM_BP_DIRECT	GO:0048538~thymus development	3	0.0219042	0.0248953	BCL2, FADD, BCL2L11	81	39	12723	12.0826	1	0.28581	31.7295
GOTERM_BP_DIRECT	GO:0070242~thymocyte apoptotic process	2	0.0146028	0.024918	BAK1, BCL2L11	81	4	12723	78.537	1	0.281645	31.7536
GOTERM_BP_DIRECT	GO:0051534~negative regulation of NFAT protein import into nucleus	2	0.0146028	0.024918	GSK3B, MTOR	81	4	12723	78.537	1	0.281645	31.7536
GOTERM_BP_DIRECT	GO:0051023~regulation of immunoglobulin secretion	2	0.0146028	0.024918	TRAF2, TNF	81	4	12723	78.537	1	0.281645	31.7536
GOTERM_BP_DIRECT	GO:0043496~regulation of protein homodimerization activity	2	0.0146028	0.024918	BAK1, BCL2	81	4	12723	78.537	1	0.281645	31.7536
GOTERM_BP_DIRECT	GO:0071316~cellular response to nicotine	2	0.0146028	0.024918	TNF, BAD	81	4	12723	78.537	1	0.281645	31.7536
GOTERM_BP_DIRECT	GO:0018105~peptidyl-serine phosphorylation	4	0.0292056	0.0270162	PDPK1, BCL2, GSK3B, MTOR	81	103	12723	6.09996	1	0.297154	33.9434
GOTERM_BP_DIRECT	GO:0033158~regulation of protein import into nucleus, translocation	2	0.0146028	0.0310511	CDKN1A, OGG1	81	5	12723	62.8296	1	0.329006	37.9714
GOTERM_BP_DIRECT	GO:0002262~myeloid cell homeostasis	2	0.0146028	0.0310511	BAK1, BCL2L11	81	5	12723	62.8296	1	0.329006	37.9714
GOTERM_BP_DIRECT	GO:0051798~positive regulation of hair follicle development	2	0.0146028	0.0310511	TNF, TRADD	81	5	12723	62.8296	1	0.329006	37.9714
GOTERM_BP_DIRECT	GO:0071897~DNA biosynthetic process	2	0.0146028	0.0310511	LIG1, LIG3	81	5	12723	62.8296	1	0.329006	37.9714
GOTERM_BP_DIRECT	GO:0001542~ovulation from ovarian follicle	2	0.0146028	0.037146	NOS3, FOXO3	81	6	12723	52.358	1	0.375347	43.6232
GOTERM_BP_DIRECT	GO:0001783~B cell apoptotic process	2	0.0146028	0.037146	BAK1, BCL2L11	81	6	12723	52.358	1	0.375347	43.6232
GOTERM_BP_DIRECT	GO:0042428~serotonin metabolic process	2	0.0146028	0.037146	ATP2B2, HTR1A	81	6	12723	52.358	1	0.375347	43.6232
GOTERM_BP_DIRECT	GO:0043583~ear development	2	0.0146028	0.037146	BCL2, BCL2L11	81	6	12723	52.358	1	0.375347	43.6232
GOTERM_BP_DIRECT	GO:0006954~inflammatory response	5	0.036507	0.0389199	TNFRSF10A, TNFRSF10C, TNFRSF10B, POLB, FAS	81	203	12723	3.86882	1	0.384375	45.1754
GOTERM_BP_DIRECT	GO:0060546~negative regulation of necroptotic process	2	0.0146028	0.0432031	FADD, BIRC3	81	7	12723	44.8783	1	0.411811	48.7604
GOTERM_BP_DIRECT	GO:0006996~organelle organization	2	0.0146028	0.0432031	ATP2B2, ATP2A2	81	7	12723	44.8783	1	0.411811	48.7604
GOTERM_BP_DIRECT	GO:0043497~regulation of protein heterodimerization activity	2	0.0146028	0.0432031	BAK1, BCL2	81	7	12723	44.8783	1	0.411811	48.7604
GOTERM_BP_DIRECT	GO:0006983~ER overload response	2	0.0146028	0.0432031	GSK3B, TP53	81	7	12723	44.8783	1	0.411811	48.7604
GOTERM_BP_DIRECT	GO:0008584~male gonad development	3	0.0219042	0.0452693	BCL2, BCL2L1, BCL2L11	81	54	12723	8.72634	1	0.421639	50.4103
GOTERM_BP_DIRECT	GO:0007275~multicellular organism development	4	0.0292056	0.0458054	TNFRSF10A, TNFRSF10C, TNFRSF10B, TP53	81	127	12723	4.94721	1	0.420307	50.8302
GOTERM_BP_DIRECT	GO:0002026~regulation of the force of heart contraction	2	0.0146028	0.0492226	ATP2A2, GAA	81	8	12723	39.2685	1	0.438791	53.4299
GOTERM_BP_DIRECT	GO:0090399~replicative senescence	2	0.0146028	0.0492226	CDKN1A, TP53	81	8	12723	39.2685	1	0.438791	53.4299
GOTERM_BP_DIRECT	GO:0070266~necroptotic process	2	0.0146028	0.0611496	RIPK1, BIRC2	81	10	12723	31.4148	1	0.508774	61.5318
GOTERM_BP_DIRECT	GO:0003014~renal system process	2	0.0146028	0.0611496	BCL2, FAS	81	10	12723	31.4148	1	0.508774	61.5318
GOTERM_BP_DIRECT	GO:0051726~regulation of cell cycle	3	0.0219042	0.0681552	BAK1, TSC2, BIRC2	81	68	12723	6.92974	1	0.542965	65.6558
GOTERM_BP_DIRECT	GO:2000811~negative regulation of anoikis	2	0.0146028	0.0729289	BCL2, PIK3CA	81	12	12723	26.179	1	0.562745	68.2252
GOTERM_BP_DIRECT	GO:0016446~somatic hypermutation of immunoglobulin genes	2	0.0146028	0.0729289	MSH6, POLB	81	12	12723	26.179	1	0.562745	68.2252
GOTERM_BP_DIRECT	GO:0008631~intrinsic apoptotic signaling pathway in response to oxidative stress	2	0.0146028	0.0729289	BCL2, DIABLO	81	12	12723	26.179	1	0.562745	68.2252
GOTERM_BP_DIRECT	GO:0003007~heart morphogenesis	2	0.0146028	0.0903246	GAA, MTOR	81	15	12723	20.9432	1	0.638948	76.1477
GOTERM_BP_DIRECT	GO:0043524~negative regulation of neuron apoptotic process	3	0.0219042	0.0920777	BCL2, PIK3CA, BCL2L1	81	81	12723	5.81756	1	0.640919	76.8343
GOTERM_BP_DIRECT	GO:0030308~negative regulation of cell growth	3	0.0219042	0.0940083	CDKN1A, BCL2, TP53	81	82	12723	5.74661	1	0.643566	77.569
GOTERM_BP_DIRECT	GO:0030225~macrophage differentiation	2	0.0146028	0.0960512	CASP10, CASP8	81	16	12723	19.6343	1	0.646588	78.3227
GOTERM_BP_DIRECT	GO:0046677~response to antibiotic	2	0.0146028	0.0960512	HSP90AA1, TP53	81	16	12723	19.6343	1	0.646588	78.3227
GOTERM_BP_DIRECT	GO:0048535~lymph node development	2	0.0146028	0.0960512	POLB, FADD	81	16	12723	19.6343	1	0.646588	78.3227

## Sheet: GO_CC
Category	Term	Count	%	PValue	Genes	List Total	Pop Hits	Pop Total	Fold Enrichment	Bonferroni	Benjamini	FDR
GOTERM_CC_DIRECT	GO:0005663~DNA replication factor C complex	5	0.036507	1.17029e-08	RFC5, RFC3, RFC4, RFC1, RFC2	79	6	14445	152.373	1.35754e-06	1.35754e-06	1.33516e-05
GOTERM_CC_DIRECT	GO:0097342~ripoptosome	5	0.036507	2.71949e-08	CFLAR, CASP10, RIPK1, CASP8, FADD	79	7	14445	130.606	3.1546e-06	1.5773e-06	3.10262e-05
GOTERM_CC_DIRECT	GO:0031265~CD95 death-inducing signaling complex	4	0.0292056	6.03534e-07	CASP10, CASP8, FADD, FAS	79	4	14445	182.848	7.00075e-05	2.33364e-05	0.000688559
GOTERM_CC_DIRECT	GO:0031390~Ctf18 RFC-like complex	4	0.0292056	5.21948e-06	RFC5, RFC3, RFC4, RFC2	79	7	14445	104.485	0.000605278	0.000151354	0.00595465
GOTERM_CC_DIRECT	GO:0005634~nucleus	32	0.233645	5.34427e-06	XIAP, CYC1, FASLG, FOXO3, CRADD, CASP3, CASP9, NOS3, FAS, NTHL1, CASP2, APEX1, POLI, HSP90AA1, LIG1, CYCS, LIG3, COX4I1, POLB, BIRC3, BIRC2, CDKN1A, RFC1, GSK3B, RGS4, TSC2, IKBKG, PCNA, APAF1, MTOR, PARP1, OGG1	79	2601	14445	2.24957	0.000619745	0.00012398	0.00609701
GOTERM_CC_DIRECT	GO:0005739~mitochondrion	16	0.116822	3.1983e-05	BECN1, LIG1, CYCS, LIG3, TP53, BCL2L11, POLD3, RIPK1, GSK3B, CASP8, DIABLO, OGG1, PARP1, APEX1, NTHL1, FEN1	79	831	14445	3.52054	0.00370321	0.000618157	0.0364828
GOTERM_CC_DIRECT	GO:0005829~cytosol	15	0.109521	0.000231763	BID, TRAF2, HSP90AA1, CYCS, TP53, BAD, FOXO3, BCL2L1, BAK1, CDKN1A, CASP3, PPP2CA, GSK3B, BCL2, MTOR	79	880	14445	3.11673	0.0265294	0.00383373	0.264096
GOTERM_CC_DIRECT	GO:0009898~cytoplasmic side of plasma membrane	4	0.0292056	0.000360096	TRAF2, ATP2C2, DIABLO, BIRC2	79	26	14445	28.1305	0.0409179	0.00520871	0.410058
GOTERM_CC_DIRECT	GO:0035631~CD40 receptor complex	3	0.0219042	0.000425765	TRAF2, DIABLO, BIRC2	79	6	14445	91.4241	0.048199	0.00547377	0.484673
GOTERM_CC_DIRECT	GO:0005887~integral component of plasma membrane	12	0.0876168	0.00150608	TNFRSF10A, ATP2B2, TNFRSF10C, ATP2C2, ATP2B3, ATP2B4, TNFRSF10B, TNF, HTR1A, ATP2A2, ATP2C1, FAS	79	714	14445	3.07308	0.160406	0.0173317	1.70486
GOTERM_CC_DIRECT	GO:0005741~mitochondrial outer membrane	4	0.0292056	0.00377565	BAK1, BCL2, BAD, BCL2L1	79	58	14445	12.6102	0.355193	0.0391061	4.22392
GOTERM_CC_DIRECT	GO:0000784~nuclear chromosome, telomeric region	4	0.0292056	0.0105499	RPA1, PCNA, PARP1, FEN1	79	84	14445	8.70705	0.707791	0.0974435	11.3967
GOTERM_CC_DIRECT	GO:0046930~pore complex	2	0.0146028	0.0107708	BAK1, BCL2	79	2	14445	182.848	0.715263	0.0921081	11.6221
GOTERM_CC_DIRECT	GO:0031264~death-inducing signaling complex	2	0.0146028	0.0107708	CFLAR, RIPK1	79	2	14445	182.848	0.715263	0.0921081	11.6221
GOTERM_CC_DIRECT	GO:0070557~PCNA-p21 complex	2	0.0146028	0.0107708	CDKN1A, PCNA	79	2	14445	182.848	0.715263	0.0921081	11.6221
GOTERM_CC_DIRECT	GO:0043293~apoptosome	2	0.0146028	0.0107708	CASP9, APAF1	79	2	14445	182.848	0.715263	0.0921081	11.6221
GOTERM_CC_DIRECT	GO:0005737~cytoplasm	22	0.160631	0.0274596	CYP3A4, CFLAR, HSP90AA1, POLH, XIAP, POLB, BIRC3, BIRC2, CRADD, TRADD, CASP10, CASP3, CASP9, CASP7, RGS4, CASP8, PCNA, NOS3, FAS, PARP1, CASP2, APEX1	79	2555	14445	1.57443	0.960437	0.206026	27.2152
GOTERM_CC_DIRECT	GO:0016605~PML body	3	0.0219042	0.0379463	RPA1, TP53, MTOR	79	57	14445	9.62358	0.988751	0.258562	35.6833
GOTERM_CC_DIRECT	GO:0005751~mitochondrial respiratory chain complex IV	2	0.0146028	0.0578392	COX4I1, COX5B	79	11	14445	33.2451	0.999003	0.350758	49.3246
GOTERM_CC_DIRECT	GO:0005654~nucleoplasm	12	0.0876168	0.0809696	POLD3, MSH6, HSP90AA1, RFC1, POLH, LIG1, CASP8, PCNA, FOXO3, BIRC3, APEX1, FEN1	79	1277	14445	1.71823	0.999944	0.437943	61.8375
GOTERM_CC_DIRECT	GO:0070469~respiratory chain	2	0.0146028	0.0879827	CYCS, UQCRFS1	79	17	14445	21.5115	0.999977	0.447615	65.0311
GOTERM_CC_DIRECT	GO:0045121~membrane raft	3	0.0219042	0.0965917	TRAF2, TNF, FAS	79	97	14445	5.6551	0.999992	0.462151	68.6174

## Sheet: GO_MF
Category	Term	Count	%	PValue	Genes	List Total	Pop Hits	Pop Total	Fold Enrichment	Bonferroni	Benjamini	FDR
GOTERM_MF_DIRECT	GO:0005388~calcium-transporting ATPase activity	7	0.0511098	3.75026e-13	ATP2B1, ATP2B2, ATP2C2, ATP2B3, ATP2B4, ATP2A2, ATP2C1	78	7	12123	155.423	4.98794e-11	4.98794e-11	4.38516e-10
GOTERM_MF_DIRECT	GO:0003684~damaged DNA binding	8	0.0584112	1.88718e-08	RPA1, MSH6, POLI, POLH, PCNA, TP53, OGG1, APEX1	78	48	12123	25.9038	2.50995e-06	1.25498e-06	2.20664e-05
GOTERM_MF_DIRECT	GO:0003689~DNA clamp loader activity	5	0.036507	1.03295e-07	RFC5, RFC3, RFC4, RFC1, RFC2	78	8	12123	97.1394	1.37382e-05	4.57941e-06	0.000120781
GOTERM_MF_DIRECT	GO:0005524~ATP binding	22	0.160631	8.18724e-06	MSH6, HSP90AA1, LIG1, LIG3, TP53, AKT1, RFC5, ATP2B1, ATP2B2, ATP2C2, ATP2B3, PDPK1, RFC4, ATP2B4, RFC1, ATP2A2, RFC2, ATP2C1, RIPK1, GSK3B, APAF1, MTOR	78	1171	12123	2.91999	0.00108831	0.00027219	0.00957275
GOTERM_MF_DIRECT	GO:0003887~DNA-directed DNA polymerase activity	5	0.036507	8.29489e-06	POLH, POLD1, POLD2, POLB	78	21	12123	37.0055	0.00110262	0.000220621	0.0096986
GOTERM_MF_DIRECT	GO:0097153~cysteine-type endopeptidase activity involved in apoptotic process	4	0.0292056	8.46721e-06	CASP10, CASP9, CASP8, CASP2	78	7	12123	88.8132	0.00112551	0.000187673	0.00990008
GOTERM_MF_DIRECT	GO:0043142~single-stranded DNA-dependent ATPase activity	4	0.0292056	2.86339e-05	RFC5, RFC3, RFC4, RFC2	78	10	12123	62.1692	0.00380113	0.000543905	0.0334759
GOTERM_MF_DIRECT	GO:0097200~cysteine-type endopeptidase activity involved in execution phase of apoptosis	3	0.0219042	0.000118972	CFLAR, CASP3, CASP7	78	3	12123	155.423	0.0156997	0.00197608	0.139023
GOTERM_MF_DIRECT	GO:0005031~tumor necrosis factor-activated receptor activity	4	0.0292056	0.000187709	TNFRSF10A, TNFRSF10C, TNFRSF10B, FAS	78	18	12123	34.5385	0.0246585	0.00277033	0.219264
GOTERM_MF_DIRECT	GO:0003677~DNA binding	13	0.0949182	0.000309164	RFC5, RFC3, RFC4, RFC1, RFC2, LIG1, POLD1, POLD2, LIG3, POLB, PARP1, FEN1	78	588	12123	3.43622	0.040291	0.00410407	0.360902
GOTERM_MF_DIRECT	GO:0003910~DNA ligase (ATP) activity	3	0.0219042	0.000587537	LIG1, LIG3, PARP1	78	6	12123	77.7115	0.0751886	0.00708076	0.68484
GOTERM_MF_DIRECT	GO:0030165~PDZ domain binding	3	0.0219042	0.000587537	ATP2B2, ATP2B3, ATP2B4	78	6	12123	77.7115	0.0751886	0.00708076	0.68484
GOTERM_MF_DIRECT	GO:0020037~heme binding	5	0.036507	0.00346142	CYP3A4, CYCS, CYP2D6, CYC1, NOS3	78	98	12123	7.92975	0.369453	0.0377016	3.9733
GOTERM_MF_DIRECT	GO:0046982~protein heterodimerization activity	3	0.0219042	0.0057041	BAK1, BCL2, BCL2L1	78	18	12123	25.9038	0.532716	0.0568448	6.46998
GOTERM_MF_DIRECT	GO:0043027~cysteine-type endopeptidase inhibitor activity involved in apoptotic process	3	0.0219042	0.0057041	XIAP, BIRC3, BIRC2	78	18	12123	25.9038	0.532716	0.0568448	6.46998
GOTERM_MF_DIRECT	GO:0097199~cysteine-type endopeptidase activity involved in apoptotic signaling pathway	2	0.0146028	0.0126633	CASP10, CASP8	78	2	12123	155.423	0.816396	0.114028	13.8444
GOTERM_MF_DIRECT	GO:0015410~manganese-transporting ATPase activity	2	0.0146028	0.0126633	ATP2C2, ATP2C1	78	2	12123	155.423	0.816396	0.114028	13.8444
GOTERM_MF_DIRECT	GO:0035877~death effector domain binding	2	0.0146028	0.0126633	CASP10, CASP8	78	2	12123	155.423	0.816396	0.114028	13.8444
GOTERM_MF_DIRECT	GO:0032357~oxidized purine DNA binding	2	0.0146028	0.0189355	MSH6, OGG1	78	3	12123	103.615	0.921336	0.155917	20.031
GOTERM_MF_DIRECT	GO:0004197~cysteine-type endopeptidase activity	3	0.0219042	0.0291048	CASP6, CASP10, CASP9	78	42	12123	11.1016	0.980325	0.217706	29.204
GOTERM_MF_DIRECT	GO:0019104~DNA N-glycosylase activity	2	0.0146028	0.0313621	OGG1, NTHL1	78	5	12123	62.1692	0.985563	0.220648	31.1048
GOTERM_MF_DIRECT	GO:0042803~protein homodimerization activity	3	0.0219042	0.0430455	BAK1, BCL2, BCL2L1	78	52	12123	8.96672	0.997126	0.27755	40.2186
GOTERM_MF_DIRECT	GO:0008656~cysteine-type endopeptidase activator activity involved in apoptotic process	2	0.0146028	0.0436333	APAF1, BAD	78	7	12123	44.4066	0.997351	0.268236	40.6465
GOTERM_MF_DIRECT	GO:0004674~protein serine/threonine kinase activity	5	0.036507	0.0498158	AKT1, PDPK1, RIPK1, GSK3B, MTOR	78	218	12123	3.56475	0.998882	0.288095	44.9812
GOTERM_MF_DIRECT	GO:0003906~DNA-(apurinic or apyrimidinic site) lyase activity	2	0.0146028	0.055751	NTHL1, APEX1	78	9	12123	34.5385	0.999514	0.304632	48.8681
GOTERM_MF_DIRECT	GO:0004842~ubiquitin-protein transferase activity	4	0.0292056	0.065737	TRAF2, XIAP, BIRC3, BIRC2	78	146	12123	4.25817	0.999882	0.337063	54.8454
GOTERM_MF_DIRECT	GO:0043531~ADP binding	2	0.0146028	0.0912023	MSH6, APAF1	78	15	12123	20.7231	0.999997	0.424782	67.3136

## Sheet: KEGG_Pathway
Category	Term	Count	%	PValue	Genes	List Total	Pop Hits	Pop Total	Fold Enrichment	Bonferroni	Benjamini	FDR
KEGG_PATHWAY	ptr04210:Apoptosis	32	0.233645	8.83121e-44	BID, TRAF2, TNF, XIAP, FASLG, BCL2L1, AKT1, CASP6, CASP3, CASP9, BCL2, CASP7, CASP8, PIK3CA, FAS, CFLAR, CYCS, TP53, FADD, BAD, BIRC3, BIRC2, TRADD, TNFRSF10A, CASP10, TNFRSF10C, TNFSF10, TNFRSF10B, RIPK1, BAX, IKBKG, APAF1	82	70	6946	38.7233	1.3865e-41	1.3865e-41	1.06291e-40
KEGG_PATHWAY	ptr03430:Mismatch repair	12	0.0876168	1.69481e-16	RPA1, RFC5, POLD3, MSH6, RFC3, RFC4, RFC1, RFC2, LIG1, POLD1, POLD2, PCNA	82	22	6946	46.204	3.4861e-14	1.74305e-14	2.66454e-13
KEGG_PATHWAY	ptr04668:TNF signaling pathway	18	0.131425	2.39885e-15	TRAF1, CFLAR, TRAF2, TNF, FADD, BIRC3, BIRC2, TAB2, TRADD, AKT1, CASP10, CASP3, CASP7, RIPK1, CASP8, IKBKG, PIK3CA, FAS	82	107	6946	14.2498	3.83471e-13	1.27787e-13	2.94209e-12
KEGG_PATHWAY	ptr05161:Hepatitis B	19	0.138727	5.32855e-14	TNF, CYCS, TP53, FASLG, FADD, BAD, AKT1, CASP10, CDKN1A, CASP3, CASP9, BCL2, BAX, CASP8, IKBKG, PCNA, PIK3CA, APAF1, FAS	82	150	6946	10.7296	8.36664e-12	2.09166e-12	6.41376e-11
KEGG_PATHWAY	ptr03410:Base excision repair	12	0.0876168	1.27852e-13	POLD3, LIG1, POLD1, POLD2, LIG3, PCNA, POLB, PARP1, OGG1, NTHL1, APEX1, FEN1	82	36	6946	28.2358	2.00799e-11	4.01601e-12	1.53932e-10
KEGG_PATHWAY	ptr03030:DNA replication	12	0.0876168	1.80343e-13	RPA1, RFC5, POLD3, RFC3, RFC4, RFC1, RFC2, LIG1, POLD1, POLD2, PCNA, FEN1	82	37	6946	27.4726	2.83071e-11	4.71789e-12	2.17004e-10
KEGG_PATHWAY	ptr05200:Pathways in cancer	26	0.189836	8.20482e-13	TRAF1, BID, TRAF2, XIAP, FASLG, BCL2L1, AKT1, CASP3, CASP9, BCL2, CASP8, PIK3CA, FAS, MSH6, HSP90AA1, CYCS, TP53, FADD, BAD, BIRC3, BIRC2, CDKN1A, GSK3B, BAX, IKBKG, MTOR	82	392	6946	5.61834	1.28811e-10	1.84016e-11	9.87488e-10
KEGG_PATHWAY	ptr05010:Alzheimer's disease	19	0.138727	9.77804e-13	BID, TNF, CYCS, CYC1, COX4I1, FADD, BAD, UQCRFS1, COX5B, CASP3, CASP9, ATP2A2, ATP2A3, CASP7, GSK3B, ATP2A1, CASP8, APAF1, FAS	82	177	6946	9.09288	1.5351e-10	1.91888e-11	1.17684e-09
KEGG_PATHWAY	ptr04932:Non-alcoholic fatty liver disease (NAFLD)	18	0.131425	1.80605e-12	BID, TRAF2, TNF, CYCS, CYC1, FASLG, COX4I1, UQCRFS1, COX5B, BCL2L11, AKT1, CASP3, CASP7, BAX, GSK3B, CASP8, PIK3CA, FAS	82	158	6946	9.6502	2.83542e-10	3.15047e-11	2.17367e-09
KEGG_PATHWAY	ptr05222:Small cell lung cancer	14	0.10222	2.18705e-11	TRAF1, TRAF2, XIAP, CYCS, TP53, BCL2L1, BIRC3, BIRC2, AKT1, CASP9, BCL2, IKBKG, PIK3CA, APAF1	82	90	6946	13.1767	3.43367e-09	3.43367e-10	2.6323e-08
KEGG_PATHWAY	ptr05145:Toxoplasmosis	15	0.109521	2.94705e-11	TNF, XIAP, CYCS, BAD, BCL2L1, BIRC3, BIRC2, TAB2, AKT1, PDPK1, CASP3, CASP9, BCL2, CASP8, IKBKG	82	113	6946	11.2443	4.62687e-09	4.20625e-10	3.54702e-08
KEGG_PATHWAY	ptr03420:Nucleotide excision repair	11	0.0803154	4.73711e-11	RPA1, RFC5, POLD3, RFC3, RFC4, RFC1, RFC2, LIG1, POLD1, POLD2, PCNA	82	44	6946	21.1768	7.43726e-09	6.19772e-10	5.70151e-08
KEGG_PATHWAY	ptr04064:NF-kappa B signaling pathway	13	0.0949182	3.60811e-10	TRAF1, CFLAR, TRAF2, TNF, XIAP, BCL2, RIPK1, IKBKG, BCL2L1, BIRC3, TAB2, BIRC2, TRADD	82	90	6946	12.2355	5.66473e-08	4.35749e-09	4.34266e-07
KEGG_PATHWAY	ptr05014:Amyotrophic lateral sclerosis (ALS)	11	0.0803154	6.07512e-10	BID, CASP3, TNF, CASP9, BCL2, BAX, CYCS, TP53, APAF1, BAD, BCL2L1	82	56	6946	16.6389	9.53793e-08	6.81281e-09	7.31191e-07
KEGG_PATHWAY	ptr05210:Colorectal cancer	11	0.0803154	3.27758e-09	AKT1, MSH6, CASP3, CASP9, BCL2, GSK3B, BAX, CYCS, TP53, PIK3CA, BAD	82	66	6946	14.1179	5.14579e-07	3.43053e-08	3.94484e-06
KEGG_PATHWAY	ptr05215:Prostate cancer	12	0.0876168	4.74251e-09	AKT1, PDPK1, CDKN1A, HSP90AA1, CASP9, BCL2, GSK3B, IKBKG, TP53, PIK3CA, BAD, MTOR	82	89	6946	11.4212	7.44573e-07	4.65358e-08	5.708e-06
KEGG_PATHWAY	ptr04115:p53 signaling pathway	11	0.0803154	6.84455e-09	BID, CDKN1A, CASP3, CASP9, BAX, TSC2, CYCS, CASP8, TP53, APAF1, FAS	82	71	6946	13.1237	1.07459e-06	6.32114e-08	8.23798e-06
KEGG_PATHWAY	ptr05160:Hepatitis C	13	0.0949182	3.38807e-08	TRAF2, TNF, TP53, BAD, TRADD, AKT1, CDKN1A, PDPK1, PPP2CA, GSK3B, RIPK1, IKBKG, PIK3CA	82	133	6946	8.27966	5.31926e-06	2.95515e-07	4.07782e-05
KEGG_PATHWAY	ptr04151:PI3K-Akt signaling pathway	19	0.138727	4.71518e-08	HSP90AA1, TP53, FASLG, BAD, FOXO3, BCL2L1, BCL2L11, AKT1, CDKN1A, PDPK1, CASP9, BCL2, PPP2CA, GSK3B, IKBKG, TSC2, PIK3CA, NOS3, MTOR	82	341	6946	4.71976	7.40281e-06	3.89623e-07	5.67511e-05
KEGG_PATHWAY	ptr04071:Sphingolipid signaling pathway	12	0.0876168	1.128e-07	BID, AKT1, TRAF2, PDPK1, TNF, PPP2CA, BCL2, BAX, TP53, PIK3CA, NOS3, TRADD	82	120	6946	8.47073	1.77094e-05	8.85478e-07	0.000135764
KEGG_PATHWAY	ptr05152:Tuberculosis	14	0.10222	1.24279e-07	BID, TNF, CYCS, FADD, BAD, TRADD, AKT1, CASP10, CASP3, CASP9, BAX, BCL2, CASP8, APAF1	82	180	6946	6.58835	1.95116e-05	9.29133e-07	0.00014958
KEGG_PATHWAY	ptr05166:HTLV-I infection	15	0.109521	1.37461e-06	TNF, XIAP, TP53, POLB, BCL2L1, AKT1, POLD3, CDKN1A, BAX, POLD1, GSK3B, IKBKG, POLD2, PCNA, PIK3CA	82	259	6946	4.90583	0.000215791	9.8097e-06	0.00165445
KEGG_PATHWAY	ptr05213:Endometrial cancer	8	0.0584112	1.97753e-06	AKT1, PDPK1, CASP9, GSK3B, TP53, PIK3CA, BAD, FOXO3	82	52	6946	13.0319	0.000310425	1.34987e-05	0.0023801
KEGG_PATHWAY	ptr05162:Measles	11	0.0803154	3.20059e-06	TNFRSF10A, AKT1, TNFRSF10C, TNFSF10, TNFRSF10B, GSK3B, TP53, PIK3CA, FASLG, FAS, TAB2	82	135	6946	6.90208	0.000502367	2.0937e-05	0.00385211
KEGG_PATHWAY	ptr05203:Viral carcinogenesis	13	0.0949182	3.20362e-06	TRAF1, TRAF2, BAK1, CDKN1A, CASP3, BAX, CASP8, IKBKG, TP53, PIK3CA, POLB, BAD, TRADD	82	202	6946	5.45146	0.000502842	2.01185e-05	0.00385575
KEGG_PATHWAY	ptr05142:Chagas disease (American trypanosomiasis)	10	0.073014	3.33661e-06	AKT1, CFLAR, TNF, PPP2CA, CASP8, IKBKG, PIK3CA, FASLG, FADD, FAS	82	106	6946	7.99126	0.000523711	2.01478e-05	0.00401581
KEGG_PATHWAY	ptr05164:Influenza A	12	0.0876168	5.25568e-06	TNFRSF10A, AKT1, TNFRSF10C, TNFSF10, TNFRSF10B, TNF, CASP9, GSK3B, CYCS, PIK3CA, FASLG, FAS	82	176	6946	5.7755	0.000824804	3.05604e-05	0.00632546
KEGG_PATHWAY	ptr05169:Epstein-Barr virus infection	10	0.073014	6.10828e-06	AKT1, TRAF2, CDKN1A, BCL2, RIPK1, IKBKG, TP53, PIK3CA, TAB2, TRADD	82	114	6946	7.43047	0.000958543	3.42495e-05	0.00735157
KEGG_PATHWAY	ptr04650:Natural killer cell mediated cytotoxicity	10	0.073014	6.56483e-06	TNFRSF10A, BID, TNFRSF10C, CASP3, TNFSF10, TNFRSF10B, TNF, PIK3CA, FASLG, FAS	82	115	6946	7.36585	0.00103015	3.55401e-05	0.00790104
KEGG_PATHWAY	ptr04722:Neurotrophin signaling pathway	10	0.073014	1.1394e-05	AKT1, PDPK1, BCL2, GSK3B, BAX, TP53, PIK3CA, FASLG, BAD, FOXO3	82	123	6946	6.88677	0.00178728	5.96274e-05	0.0137128
KEGG_PATHWAY	ptr05168:Herpes simplex infection	12	0.0876168	1.40162e-05	TRAF1, TRAF2, CASP3, TNF, CYCS, CASP8, IKBKG, TP53, FASLG, FADD, FAS, TAB2	82	195	6946	5.21276	0.00219814	7.09833e-05	0.0168684
KEGG_PATHWAY	ptr04622:RIG-I-like receptor signaling pathway	8	0.0584112	1.49722e-05	TRAF2, CASP10, TNF, RIPK1, CASP8, IKBKG, FADD, TRADD	82	70	6946	9.68084	0.00234789	7.34553e-05	0.0180188
KEGG_PATHWAY	ptr04621:NOD-like receptor signaling pathway	7	0.0511098	3.4479e-05	HSP90AA1, TNF, CASP8, IKBKG, BIRC3, TAB2, BIRC2	82	54	6946	10.9806	0.00539868	0.000164026	0.0414905
KEGG_PATHWAY	ptr05223:Non-small cell lung cancer	7	0.0511098	4.25488e-05	AKT1, PDPK1, CASP9, TP53, PIK3CA, BAD, FOXO3	82	56	6946	10.5884	0.00665805	0.00019646	0.051199
KEGG_PATHWAY	ptr04919:Thyroid hormone signaling pathway	9	0.0657126	5.19973e-05	AKT1, PDPK1, CASP9, GSK3B, TSC2, TP53, PIK3CA, BAD, MTOR	82	115	6946	6.62927	0.00813055	0.000233224	0.0625651
KEGG_PATHWAY	ptr05134:Legionellosis	7	0.0511098	6.32195e-05	CASP3, TNF, CASP9, CASP7, CYCS, CASP8, APAF1	82	60	6946	9.88252	0.00987668	0.000275678	0.0760634
KEGG_PATHWAY	ptr05016:Huntington's disease	11	0.0803154	8.35693e-05	CASP3, CASP9, BAX, CYCS, CASP8, CYC1, TP53, COX4I1, APAF1, UQCRFS1, COX5B	82	196	6946	4.75398	0.0130352	0.000354557	0.100536
KEGG_PATHWAY	ptr05212:Pancreatic cancer	7	0.0511098	0.000118108	AKT1, CASP9, IKBKG, TP53, PIK3CA, BAD, BCL2L1	82	67	6946	8.85002	0.0183732	0.000487883	0.14206
KEGG_PATHWAY	ptr04620:Toll-like receptor signaling pathway	8	0.0584112	0.000181769	AKT1, TNF, RIPK1, CASP8, IKBKG, PIK3CA, FADD, TAB2	82	103	6946	6.57921	0.0281368	0.000731534	0.218554
KEGG_PATHWAY	ptr05220:Chronic myeloid leukemia	7	0.0511098	0.0002213	AKT1, CDKN1A, IKBKG, TP53, PIK3CA, BAD, BCL2L1	82	75	6946	7.90602	0.0341512	0.000868322	0.266028
KEGG_PATHWAY	ptr04022:cGMP-PKG signaling pathway	9	0.0657126	0.000472266	AKT1, ATP2B1, ATP2B2, ATP2B4, ATP2A2, ATP2A3, ATP2A1, NOS3, BAD	82	158	6946	4.8251	0.0714799	0.00180722	0.566932
KEGG_PATHWAY	ptr05205:Proteoglycans in cancer	10	0.073014	0.000530036	AKT1, PDPK1, CDKN1A, CASP3, TNF, TP53, PIK3CA, FASLG, FAS, MTOR	82	202	6946	4.19343	0.0798677	0.00197989	0.63608
KEGG_PATHWAY	ptr04150:mTOR signaling pathway	6	0.0438084	0.000537832	AKT1, PDPK1, TNF, TSC2, PIK3CA, MTOR	82	58	6946	8.76283	0.0809938	0.00196231	0.645408
KEGG_PATHWAY	ptr04068:FoxO signaling pathway	8	0.0584112	0.000753228	AKT1, PDPK1, CDKN1A, TNFSF10, PIK3CA, FASLG, FOXO3, BCL2L11	82	130	6946	5.21276	0.111572	0.00268505	0.902814
KEGG_PATHWAY	ptr04920:Adipocytokine signaling pathway	6	0.0438084	0.00144625	AKT1, TRAF2, TNF, IKBKG, MTOR, TRADD	82	72	6946	7.05894	0.203259	0.00503673	1.72686
KEGG_PATHWAY	ptr04931:Insulin resistance	7	0.0511098	0.00170384	AKT1, PDPK1, TNF, GSK3B, PIK3CA, NOS3, MTOR	82	110	6946	5.39047	0.234887	0.00580334	2.03154
KEGG_PATHWAY	ptr05012:Parkinson's disease	8	0.0584112	0.00174048	CASP3, CASP9, CYCS, CYC1, COX4I1, APAF1, UQCRFS1, COX5B	82	150	6946	4.51772	0.239282	0.0058021	2.07481
KEGG_PATHWAY	ptr04152:AMPK signaling pathway	7	0.0511098	0.00265008	AKT1, PDPK1, PPP2CA, TSC2, PIK3CA, FOXO3, MTOR	82	120	6946	4.94126	0.340725	0.00864191	3.14336
KEGG_PATHWAY	ptr04510:Focal adhesion	9	0.0657126	0.00286889	AKT1, PDPK1, XIAP, BCL2, GSK3B, PIK3CA, BAD, BIRC3, BIRC2	82	209	6946	3.64768	0.36305	0.00916314	3.39881
KEGG_PATHWAY	ptr04012:ErbB signaling pathway	6	0.0438084	0.00317121	AKT1, CDKN1A, GSK3B, PIK3CA, BAD, MTOR	82	86	6946	5.90981	0.392663	0.00992386	3.75073
KEGG_PATHWAY	ptr04972:Pancreatic secretion	6	0.0438084	0.00385981	ATP2B1, ATP2B2, ATP2B4, ATP2A2, ATP2A3, ATP2A1	82	90	6946	5.64715	0.455106	0.0118346	4.54793
KEGG_PATHWAY	ptr04066:HIF-1 signaling pathway	6	0.0438084	0.00424161	AKT1, CDKN1A, BCL2, PIK3CA, NOS3, MTOR	82	92	6946	5.52439	0.486933	0.0127516	4.98732
KEGG_PATHWAY	ptr05221:Acute myeloid leukemia	5	0.036507	0.00424252	AKT1, IKBKG, PIK3CA, BAD, MTOR	82	57	6946	7.43047	0.487007	0.0125152	4.98837
KEGG_PATHWAY	ptr03440:Homologous recombination	4	0.0292056	0.00448709	RPA1, POLD3, POLD1, POLD2	82	29	6946	11.6838	0.506414	0.01299	5.26886
KEGG_PATHWAY	ptr04910:Insulin signaling pathway	7	0.0511098	0.0052828	AKT1, PDPK1, GSK3B, TSC2, PIK3CA, BAD, MTOR	82	138	6946	4.29675	0.564647	0.0150062	6.17618
KEGG_PATHWAY	ptr05214:Glioma	5	0.036507	0.00677882	AKT1, CDKN1A, TP53, PIK3CA, MTOR	82	65	6946	6.51595	0.65627	0.0188889	7.86051
KEGG_PATHWAY	ptr04370:VEGF signaling pathway	5	0.036507	0.00677882	AKT1, CASP9, PIK3CA, NOS3, BAD	82	65	6946	6.51595	0.65627	0.0188889	7.86051
KEGG_PATHWAY	ptr04660:T cell receptor signaling pathway	6	0.0438084	0.00711809	AKT1, PDPK1, TNF, GSK3B, IKBKG, PIK3CA	82	104	6946	4.88696	0.674221	0.0194838	8.2386
KEGG_PATHWAY	ptr05416:Viral myocarditis	5	0.036507	0.00794257	BID, CASP3, CASP9, CYCS, CASP8	82	68	6946	6.22848	0.714057	0.0213542	9.15151
KEGG_PATHWAY	ptr05218:Melanoma	5	0.036507	0.00878721	AKT1, CDKN1A, TP53, PIK3CA, BAD	82	70	6946	6.05052	0.749849	0.0232126	10.0781
KEGG_PATHWAY	ptr04010:MAPK signaling pathway	9	0.0657126	0.00981942	AKT1, TRAF2, CASP3, TNF, IKBKG, TP53, FASLG, FAS, TAB2	82	257	6946	2.9664	0.787596	0.0254906	11.1987
KEGG_PATHWAY	ptr04020:Calcium signaling pathway	7	0.0511098	0.0177322	ATP2B1, ATP2B2, ATP2B4, ATP2A2, ATP2A3, ATP2A1, NOS3	82	179	6946	3.31258	0.939731	0.0450039	19.373
KEGG_PATHWAY	ptr04380:Osteoclast differentiation	6	0.0438084	0.0203151	AKT1, TRAF2, TNF, IKBKG, PIK3CA, TAB2	82	135	6946	3.76477	0.960137	0.0506452	21.888
KEGG_PATHWAY	ptr04261:Adrenergic signaling in cardiomyocytes	6	0.0438084	0.023364	AKT1, ATP2B1, ATP2B2, ATP2B4, PPP2CA, BCL2	82	140	6946	3.63031	0.975563	0.0572136	24.7641
KEGG_PATHWAY	ptr04024:cAMP signaling pathway	7	0.0511098	0.0281422	AKT1, ATP2B1, ATP2B2, ATP2B4, HTR1A, PIK3CA, BAD	82	199	6946	2.97965	0.988686	0.0676307	29.0767
KEGG_PATHWAY	ptr05231:Choline metabolism in cancer	5	0.036507	0.0337917	AKT1, PDPK1, TSC2, PIK3CA, MTOR	82	105	6946	4.03368	0.99547	0.0796772	33.8828
KEGG_PATHWAY	ptr05230:Central carbon metabolism in cancer	4	0.0292056	0.0382841	AKT1, TP53, PIK3CA, MTOR	82	64	6946	5.29421	0.997821	0.0886779	37.4894
KEGG_PATHWAY	ptr04662:B cell receptor signaling pathway	4	0.0292056	0.0462105	AKT1, GSK3B, IKBKG, PIK3CA	82	69	6946	4.91057	0.999406	0.104941	43.4159
KEGG_PATHWAY	ptr04917:Prolactin signaling pathway	4	0.0292056	0.0478861	AKT1, GSK3B, PIK3CA, FOXO3	82	70	6946	4.84042	0.999549	0.107113	44.6009
KEGG_PATHWAY	ptr04664:Fc epsilon RI signaling pathway	4	0.0292056	0.0495915	AKT1, PDPK1, TNF, PIK3CA	82	71	6946	4.77224	0.99966	0.109287	45.7834
KEGG_PATHWAY	ptr05143:African trypanosomiasis	3	0.0219042	0.0561873	TNF, FASLG, FAS	82	33	6946	7.70067	0.999886	0.12164	50.1426
KEGG_PATHWAY	ptr04260:Cardiac muscle contraction	4	0.0292056	0.0662428	CYC1, COX4I1, UQCRFS1, COX5B	82	80	6946	4.23537	0.999979	0.140632	56.1731
KEGG_PATHWAY	ptr05332:Graft-versus-host disease	3	0.0219042	0.0688068	TNF, FASLG, FAS	82	37	6946	6.86816	0.999986	0.143969	57.5998
KEGG_PATHWAY	ptr05330:Allograft rejection	3	0.0219042	0.0822568	TNF, FASLG, FAS	82	41	6946	6.1981	0.999999	0.168571	64.4108
KEGG_PATHWAY	ptr05206:MicroRNAs in cancer	7	0.0511098	0.0844723	BAK1, CDKN1A, CASP3, BCL2, TP53, MTOR, BCL2L11	82	262	6946	2.26317	0.999999	0.170758	65.4312
KEGG_PATHWAY	ptr04940:Type I diabetes mellitus	3	0.0219042	0.0964369	TNF, FASLG, FAS	82	45	6946	5.64715	1	0.191265	70.4931
KEGG_PATHWAY	ptr04915:Estrogen signaling pathway	4	0.0292056	0.0988345	AKT1, HSP90AA1, PIK3CA, NOS3	82	95	6946	3.56662	1	0.193442	71.4218
