# Supplementary material for: Bioinformatics and experimental studies of anti-leukemic activity from 6-gingerol demonstrate its role in p53 mediated apoptosis pathway
Source: EXCLI J. 2020 May 6;19:582–95. doi: 10.17179/excli2019-2008 (PMC7257249; doi:10.17179/excli2019-2008)
Supplement: Supplementary data 1 for Figure 2 [file EXCLI-19-582-s-006.xlsx]

## Sheet: Raw data Fig 2a-d
These raw data belong to Figure 2a-d in the main text.

## Sheet: MTT SET1 Fig 2a
These raw data belong to Figure 2a in the main text.
	MTT assay result
	24 h						48 h
	NB4	6-Gingerol concentration					NB4	6-Gingerol concentration
		0 µM	100 µM	200 µM	300 µM			0 µM	100 µM	200 µM	300 µM
	OD1.	0.428	0.475	0.359	0.19		OD1.	0.83	0.679	0.437	0.207
	OD2.	0.49	0.445	0.337	0.173		OD2.	0.791	0.628	0.442	0.187
	Average	0.459	0.46	0.348	0.1815		Average	0.8105	0.6535	0.4395	0.197
	Cell viability (%)	100	100.218	75.817	39.5425		Cell viability (%)	100	80.6292	54.2258	24.306
	MOLT4	6-Gingerol concentration					MOLT4	6-Gingerol concentration
		0 µM	100 µM	200 µM	300 µM			0 µM	100 µM	200 µM	300 µM
	OD1.	0.876	0.867	0.656	0.4		OD1.	1.284	1.029	0.694	0.352
	OD2.	0.83	0.864	0.707	0.432		OD2.	1.284	1.056	0.734	0.339
	Average	0.853	0.8655	0.6815	0.416		Average	1.284	1.0425	0.714	0.3455
	Cell viability (%)	100	101.465	79.8945	48.7691		Cell viability (%)	100	81.1916	55.6075	26.9081
	Raji	6-Gingerol concentration					Raji	6-Gingerol concentration
		0 µM	100 µM	200 µM	300 µM			0 µM	100 µM	200 µM	300 µM
	OD1.	0.709	0.697	0.475	0.317		OD1.	1.187	0.934	0.541	0.242
	OD2.	0.616	0.663	0.512	0.289		OD2.	1.085	0.941	0.531	0.278
	Average	0.6625	0.68	0.4935	0.303		Average	1.136	0.9375	0.536	0.26
	Cell viability (%)	100	102.642	74.4906	45.7358		Cell viability (%)	100	82.5264	47.1831	22.8873
	PBMC	6-Gingerol concentration					PBMC	6-Gingerol concentration
		0 µM	100 µM	200 µM	300 µM			0 µM	100 µM	200 µM	300 µM
	OD1.	1.285	1.22	1.475	1.355		OD1.	1.09	1.285	1.29	1.405
	OD2.	1.179	1.361	1.259	1.575		OD2.	1.226	1.105	1.28	1.305
	Average	1.232	1.2905	1.367	1.465		Average	1.158	1.195	1.285	1.355
	Cell viability (%)	100	104.748	110.958	118.912		Cell viability (%)	100	103.195	110.967	117.012
These raw data belong to Figure 2a in the main text.

## Sheet: MTT SET2 Fig 2a
	MTT assay result
	24 h						48 h
	NB4	6-Gingerol concentration					NB4	6-Gingerol concentration
		0 µM	100 µM	200 µM	300 µM			0 µM	100 µM	200 µM	300 µM
	OD1.	0.517	0.49	0.428	0.301		OD1.	0.793	0.792	0.41	0.105
	OD2.	0.493	0.5	0.417	0.29		OD2.	0.884	0.694	0.35	0.103
	Average	0.505	0.495	0.4225	0.2955		Average	0.8385	0.743	0.38	0.104
	Cell viability (%)	100	98.0198	83.6634	58.5149		Cell viability (%)	100	88.6106	45.319	12.4031
	MOLT4	6-Gingerol concentration					MOLT4	6-Gingerol concentration
		0 µM	100 µM	200 µM	300 µM			0 µM	100 µM	200 µM	300 µM
	OD1.	0.939	0.912	0.795	0.63		OD1.	1.495	1.193	0.906	0.294
	OD2.	0.879	0.91	0.735	0.6		OD2.	1.436	1.108	0.881	0.236
	Average	0.909	0.911	0.765	0.615		Average	1.4655	1.1505	0.8935	0.265
	Cell viability (%)	100	100.22	84.1584	67.6568		Cell viability (%)	100	78.5056	60.969	18.0826
	Raji	6-Gingerol concentration					Raji	6-Gingerol concentration
		0 µM	100 µM	200 µM	300 µM			0 µM	100 µM	200 µM	300 µM
	OD1.	0.605	0.603	0.513	0.357		OD1.	1.078	1.013	0.62	0.197
	OD2.	0.706	0.601	0.512	0.358		OD2.	1.111	0.982	0.719	0.201
	Average	0.6555	0.602	0.5125	0.3575		Average	1.0945	0.9975	0.6695	0.199
	Cell viability (%)	100	91.8383	78.1846	54.5385		Cell viability (%)	100	91.1375	61.1695	18.1818
	PBMC	6-Gingerol concentration					PBMC	6-Gingerol concentration
		0 µM	100 µM	200 µM	300 µM			0 µM	100 µM	200 µM	300 µM
	OD1.	0.469	0.453	0.476	0.551		OD1.	0.415	0.408	0.436	0.466
	OD2.	0.448	0.461	0.513	0.488		OD2.	0.41	0.405	0.456	0.46
	Average	0.4585	0.457	0.4945	0.5195		Average	0.4125	0.4065	0.446	0.463
	Cell viability (%)	100	99.6728	107.852	113.304		Cell viability (%)	100	98.5455	108.121	112.242
These raw data belong to Figure 2a in the main text.

## Sheet: MTT SET3 Fig 2a
	MTT assay result
	24 h						48 h
	NB4	6-Gingerol concentration					NB4	6-Gingerol concentration
		0 µM	100 µM	200 µM	300 µM			0 µM	100 µM	200 µM	300 µM
	OD1.	0.515	0.514	0.44	0.232		OD1.	0.931	0.746	0.468	0.169
	OD2.	0.495	0.505	0.424	0.232		OD2.	0.946	0.712	0.481	0.103
	Average	0.505	0.5095	0.432	0.232		Average	0.9385	0.729	0.4745	0.136
	Cell viability (%)	100	100.891	85.5446	45.9406		Cell viability (%)	100	77.6771	50.5594	14.4912
	MOLT4	6-Gingerol concentration					MOLT4	6-Gingerol concentration
		0 µM	100 µM	200 µM	300 µM			0 µM	100 µM	200 µM	300 µM
	OD1.	0.544	0.522	0.425	0.27		OD1.	0.954	0.796	0.462	0.181
	OD2.	0.528	0.536	0.425	0.271		OD2.	0.876	0.814	0.48	0.194
	Average	0.536	0.529	0.425	0.2705		Average	0.915	0.805	0.471	0.1875
	Cell viability (%)	100	98.694	79.291	50.4664		Cell viability (%)	100	87.9781	51.4754	20.4918
	Raji	6-Gingerol concentration					Raji	6-Gingerol concentration
		0 µM	100 µM	200 µM	300 µM			0 µM	100 µM	200 µM	300 µM
	OD1.	0.506	0.485	0.334	0.223		OD1.	0.883	0.803	0.381	0.204
	OD2.	0.518	0.472	0.348	0.232		OD2.	0.86	0.797	0.389	0.161
	Average	0.512	0.4785	0.341	0.2275		Average	0.8715	0.8	0.385	0.1825
	Cell viability (%)	100	93.457	66.6016	44.4336		Cell viability (%)	100	91.7958	44.1767	20.9409
	PBMC	6-Gingerol concentration					PBMC	6-Gingerol concentration
		0 µM	100 µM	200 µM	300 µM			0 µM	100 µM	200 µM	300 µM
	OD1.	1.029	1.114	1.222	1.01		OD1.	1.102	1.194	1.213	1.017
	OD2.	1.135	1.276	1.262	1.015		OD2.	1.096	1.18	1.199	1.132
	Average	1.082	1.195	1.242	1.0125		Average	1.099	1.187	1.206	1.0745
	Cell viability (%)	100	110.444	114.787	93.5767		Cell viability (%)	100	108.007	109.736	97.7707
These raw data belong to Figure 2a in the main text.

## Sheet: Apoptosis assay SET1 Fig 2b
	Apoptosis assay
	NB4
			Control	200 µM 6-gingerol
		Intact	92.8	43.6
		Necrosis	0.4	1.1
		Early apoptosis	1.8	16.3
		Late apoptosis	5	38.9
		Total apoptosis (Early+Late)	6.8	55.2
	MOLT4
			Control	200 µM 6-gingerol
		Intact	87.9	63.7
		Necrosis	0.9	2.7
		Early apoptosis	4.9	5.5
		Late apoptosis	6.3	28.2
		Total apoptosis (Early+Late)	11.2	33.7
	Raji
			Control	200 µM 6-gingerol
		Intact	87	75.2
		Necrosis	0.8	1.7
		Early apoptosis	3.8	4.3
		Late apoptosis	8.4	18.8
		Total apoptosis (Early+Late)	12.2	23.1
These raw data belong to Figure 2b in the main text.

## Sheet: Apoptosis assay SET2 Fig 2b
	Apoptosis assay
	NB4
			Control	200 µM 6-gingerol
		Intact	90.7	78.9
		Necrosis	0.4	0.5
		Early apoptosis	5.3	5.5
		Late apoptosis	3.6	15
		Total apoptosis (Early+Late)	8.9	20.5
	MOLT4
			Control	200 µM 6-gingerol
		Intact	91.3	56.8
		Necrosis	0.4	2.1
		Early apoptosis	3.9	7.6
		Late apoptosis	4.4	33.5
		Total apoptosis (Early+Late)	8.3	41.1
	Raji
			Control	200 µM 6-gingerol
		Intact	81.2	47.5
		Necrosis	3.5	0.8
		Early apoptosis	3.8	13.9
		Late apoptosis	11.5	37.7
		Total apoptosis (Early+Late)	15.3	51.6
These raw data belong to Figure 2b in the main text.

## Sheet: Apoptosis assay SET3 Fig 2b
	Apoptosis assay
	NB4
			Control	200 µM 6-gingerol
		Intact	93.8	59.9
		Necrosis	0.2	1.5
		Early apoptosis	3.3	7.2
		Late apoptosis	2.6	31.3
		Total apoptosis (Early+Late)	5.9	38.5
	MOLT4
			Control	200 µM 6-gingerol
		Intact	83.6	56.4
		Necrosis	0.9	0.6
		Early apoptosis	3.4	11.3
		Late apoptosis	12.1	31.7
		Total apoptosis (Early+Late)	15.5	43
	Raji
			Control	200 µM 6-gingerol
		Intact	90.9	65.1
		Necrosis	0.6	1
		Early apoptosis	2.2	16.4
		Late apoptosis	6.3	17.5
		Total apoptosis (Early+Late)	8.5	33.9
These raw data belong to Figure 2b in the main text.

## Sheet: Cell cycle assay SET1 Fig 2c
	Cell cycle assay
	NB4
			Control	200 µM 6-gingerol
		Sub G1	2.1	22.8
		G1	50.8	47.9
		S	22.3	15.2
		G2/M	24.7	14
	MOLT4
			Control	200 µM 6-gingerol
		Sub G1	2.5	23.3
		G1	44.2	49.1
		S	24.3	15.3
		G2/M	29	12.3
	Raji
			Control	200 µM 6-gingerol
		Sub G1	2.3	18.4
		G1	52.1	43.3
		S	24.3	15.3
		G2/M	21.2	23
These raw data belong to Figure 2c in the main text.

## Sheet: Cell cycle assay SET2 Fig 2c
	Cell cycle assay
	NB4
			Control	200 µM 6-gingerol
		Sub G1	1.8	10.5
		G1	53.1	54.1
		S	24.6	19.6
		G2/M	20.4	15.7
	MOLT4
			Control	200 µM 6-gingerol
		Sub G1	4.1	36
		G1	45.1	39.5
		S	24	16.7
		G2/M	26.9	7.9
	Raji
			Control	200 µM 6-gingerol
		Sub G1	3.9	29.4
		G1	47.2	44.4
		S	24	16.7
		G2/M	22.8	11.7
These raw data belong to Figure 2c in the main text.

## Sheet: Cell cylce assay SET3 Fig 2c
	Cell cycle assay
	NB4
			Control	200 µM 6-gingerol
		Sub G1	4.7	13.5
		G1	54.6	44.1
		S	25	18.6
		G2/M	15.7	12.7
	MOLT4
			Control	200 µM 6-gingerol
		Sub G1	4	30.2
		G1	46.8	42.6
		S	24.7	17.6
		G2/M	24.5	9.6
	Raji
			Control	200 µM 6-gingerol
		Sub G1	3.3	36.2
		G1	51.8	42.4
		S	24.7	17.6
		G2/M	21	8.8
These raw data belong to Figure 2c in the main text.

[truncated: 3 more sheets: Caspase 3 Fig 2d, Caspase 8 Fig 2d, Caspase 9 Fig 2d]
