# Supplementary material for: Bioinformatics and experimental studies of anti-leukemic activity from 6-gingerol demonstrate its role in p53 mediated apoptosis pathway
Source: EXCLI J. 2020 May 6;19:582–95. doi: 10.17179/excli2019-2008 (PMC7257249; doi:10.17179/excli2019-2008)
Supplement: Supplementary data 2 for Figure 3 [file EXCLI-19-582-s-007.xlsx]

## Sheet: Raw data Fig 3
These raw data belong to Figure 3 in the main text.

## Sheet: Protein interaction network
			These raw data belong to Figure 3 in the main text.
#node1	node2	node1_string_internal_id	node2_string_internal_id	node1_external_id	node2_external_id	neighborhood_on_chromosome	gene_fusion	phylogenetic_cooccurrence	homology	coexpression	experimentally_determined_interaction	database_annotated	automated_textmining	combined_score
CDKN1A	TP53	4447168	4435880	9606.ENSP00000384849	9606.ENSP00000269305	0	0	0	0	0	0.696	0.900	0.970	0.999
RFC5	RFC4	4448482	4446025	9606.ENSP00000408295	9606.ENSP00000376272	0	0	0.352	0.871	0.974	0.994	0.900	0.950	0.999
BID	CASP2	4439229	4438807	9606.ENSP00000318822	9606.ENSP00000312664	0	0	0	0	0	0.993	0.800	0.434	0.999
AKT1	PPP2CA	4450372	4448965	9606.ENSP00000451828	9606.ENSP00000418447	0	0	0	0	0.067	0.993	0.900	0.743	0.999
CYCS	COX5B	4438356	4434630	9606.ENSP00000307786	9606.ENSP00000258424	0	0	0	0	0.759	0.809	0.900	0.869	0.999
PCNA	RFC2	4445167	4432637	9606.ENSP00000368458	9606.ENSP00000055077	0.129	0	0	0	0.853	0.964	0.900	0.448	0.999
MT-CO1	CYCS	4442477	4438356	9606.ENSP00000354499	9606.ENSP00000307786	0.295	0	0	0	0.080	0.731	0.900	0.951	0.999
PCNA	LIG1	4445167	4435231	9606.ENSP00000368458	9606.ENSP00000263274	0	0	0	0	0.857	0.972	0.900	0.630	0.999
CASP8	FADD	4442125	4437802	9606.ENSP00000351273	9606.ENSP00000301838	0	0	0	0	0.061	0.876	0.900	0.975	0.999
BCL2L11	BCL2L1	4446127	4437866	9606.ENSP00000376943	9606.ENSP00000302564	0	0	0	0	0	0.991	0.900	0.958	0.999
RFC5	RFC1	4448482	4445614	9606.ENSP00000408295	9606.ENSP00000371321	0	0	0	0.586	0.246	0.987	0.900	0.899	0.999
XIAP	CASP9	4443692	4440164	9606.ENSP00000360242	9606.ENSP00000330237	0	0	0	0	0.051	0.943	0.900	0.887	0.999
CDKN1A	PCNA	4447168	4445167	9606.ENSP00000384849	9606.ENSP00000368458	0	0	0	0	0.063	0.994	0.900	0.321	0.999
CFLAR	TNFRSF10B	4438789	4436223	9606.ENSP00000312455	9606.ENSP00000276431	0	0	0	0	0	0.993	0.900	0.897	0.999
TNF	RIPK1	4448041	4434726	9606.ENSP00000398698	9606.ENSP00000259808	0	0	0	0	0.061	0.993	0.900	0.781	0.999
LIG3	XRCC1	4445070	4435155	9606.ENSP00000367787	9606.ENSP00000262887	0	0	0	0	0.198	0.905	0.900	0.963	0.999
PCNA	POLH	4445167	4443904	9606.ENSP00000368458	9606.ENSP00000361310	0	0	0	0	0.109	0.973	0.900	0.696	0.999
CYC1	CYCS	4439104	4438356	9606.ENSP00000317159	9606.ENSP00000307786	0	0	0.315	0	0.848	0.875	0.900	0.896	0.999
BECN1	BCL2L1	4442634	4437866	9606.ENSP00000355231	9606.ENSP00000302564	0	0	0	0	0.044	0.974	0.800	0.901	0.999
CASP8	BID	4442125	4439229	9606.ENSP00000351273	9606.ENSP00000318822	0	0	0	0	0.061	0.993	0.900	0.698	0.999
CASP7	CASP8	4443299	4442125	9606.ENSP00000358327	9606.ENSP00000351273	0	0	0	0.753	0.063	0.993	0.900	0.874	0.999
IKBKG	RIPK1	4451812	4434726	9606.ENSP00000483825	9606.ENSP00000259808	0	0	0	0	0.081	0.993	0.900	0.812	0.999
CASP8	CASP6	4442125	4435568	9606.ENSP00000351273	9606.ENSP00000265164	0	0	0	0.764	0.061	0.993	0.900	0.823	0.999
APAF1	CASP9	4450251	4440164	9606.ENSP00000448165	9606.ENSP00000330237	0	0	0	0	0	0.963	0.900	0.977	0.999
BAD	BCL2L1	4446281	4437866	9606.ENSP00000378040	9606.ENSP00000302564	0	0	0	0	0.065	0.986	0.900	0.601	0.999
FAS	CFLAR	4441783	4438789	9606.ENSP00000347979	9606.ENSP00000312455	0	0	0	0	0.063	0.993	0.900	0.839	0.999
PCNA	POLD3	4445167	4435296	9606.ENSP00000368458	9606.ENSP00000263681	0	0	0	0	0.170	0.989	0.900	0.440	0.999
CASP8	TNFRSF10B	4442125	4436223	9606.ENSP00000351273	9606.ENSP00000276431	0	0	0	0	0	0.993	0.900	0.883	0.999
RFC1	RFC3	4445614	4445320	9606.ENSP00000371321	9606.ENSP00000369411	0	0	0	0	0.183	0.979	0.900	0.872	0.999
TAB2	RIPK1	4442887	4434726	9606.ENSP00000356426	9606.ENSP00000259808	0	0	0	0	0.061	0.993	0.900	0.646	0.999
FEN1	LIG1	4438133	4435231	9606.ENSP00000305480	9606.ENSP00000263274	0	0	0	0	0.740	0.584	0.900	0.936	0.999
CFLAR	TNFRSF10A	4438789	4433143	9606.ENSP00000312455	9606.ENSP00000221132	0	0	0	0	0	0.993	0.900	0.823	0.999
RFC5	RFC3	4448482	4445320	9606.ENSP00000408295	9606.ENSP00000369411	0	0	0	0.688	0.944	0.993	0.900	0.951	0.999
AKT1	NOS3	4450372	4437409	9606.ENSP00000451828	9606.ENSP00000297494	0	0	0	0	0.049	0.693	0.900	0.970	0.999
RFC3	RFC2	4445320	4432637	9606.ENSP00000369411	9606.ENSP00000055077	0	0	0	0.671	0.869	0.994	0.900	0.949	0.999
TNF	TRADD	4448041	4441135	9606.ENSP00000398698	9606.ENSP00000341268	0	0	0	0	0.070	0.993	0.900	0.694	0.999
AKT1	GSK3B	4450372	4439717	9606.ENSP00000451828	9606.ENSP00000324806	0	0	0.218	0.576	0.049	0.995	0.900	0.918	0.999
PCNA	RPA1	4445167	4434378	9606.ENSP00000368458	9606.ENSP00000254719	0	0	0	0	0.856	0.873	0.900	0.530	0.999
AKT1	PDPK1	4450372	4441403	9606.ENSP00000451828	9606.ENSP00000344220	0	0	0.260	0.751	0.066	0.996	0.900	0.933	0.999
AKT1	MTOR	4450372	4442490	9606.ENSP00000451828	9606.ENSP00000354558	0	0	0	0	0.080	0.872	0.900	0.972	0.999
CASP10	TNFRSF10A	4436662	4433143	9606.ENSP00000286186	9606.ENSP00000221132	0	0	0	0	0	0.993	0.900	0.724	0.999
RFC4	RFC3	4446025	4445320	9606.ENSP00000376272	9606.ENSP00000369411	0	0	0	0.686	0.955	0.987	0.900	0.951	0.999
BID	BCL2L1	4439229	4437866	9606.ENSP00000318822	9606.ENSP00000302564	0	0	0	0	0	0.980	0.900	0.649	0.999
PCNA	MSH6	4445167	4433630	9606.ENSP00000368458	9606.ENSP00000234420	0	0	0	0	0.450	0.964	0.900	0.628	0.999
AKT1	FOXO3	4450372	4447277	9606.ENSP00000451828	9606.ENSP00000385824	0	0	0	0	0.055	0.796	0.900	0.981	0.999
MT-CYB	MT-CO1	4442489	4442477	9606.ENSP00000354554	9606.ENSP00000354499	0.295	0.375	0.284	0	0.930	0.731	0.900	0.969	0.999
RFC4	RFC2	4446025	4432637	9606.ENSP00000376272	9606.ENSP00000055077	0	0	0.395	0.837	0.882	0.994	0.900	0.953	0.999
RFC4	PCNA	4446025	4445167	9606.ENSP00000376272	9606.ENSP00000368458	0.129	0	0	0	0.963	0.966	0.900	0.510	0.999
TNFRSF10B	TNFSF10	4436223	4433796	9606.ENSP00000276431	9606.ENSP00000241261	0	0	0	0	0	0.993	0.900	0.883	0.999
CASP8	FAS	4442125	4441783	9606.ENSP00000351273	9606.ENSP00000347979	0	0	0	0	0.063	0.993	0.900	0.867	0.999
RFC5	PCNA	4448482	4445167	9606.ENSP00000408295	9606.ENSP00000368458	0.129	0	0	0	0.914	0.967	0.900	0.310	0.999
POLD2	POLD3	4451460	4435296	9606.ENSP00000480186	9606.ENSP00000263681	0	0	0	0	0.301	0.962	0.900	0.961	0.999
TNFSF10	TNFRSF10A	4433796	4433143	9606.ENSP00000241261	9606.ENSP00000221132	0	0	0	0	0	0.993	0.900	0.883	0.999
RFC5	RFC2	4448482	4432637	9606.ENSP00000408295	9606.ENSP00000055077	0	0	0.346	0.869	0.887	0.986	0.900	0.958	0.999
CYCS	UQCRFS1	4438356	4438219	9606.ENSP00000307786	9606.ENSP00000306397	0.295	0	0.225	0	0.854	0.881	0.900	0.869	0.999
BCL2L1	TP53	4437866	4435880	9606.ENSP00000302564	9606.ENSP00000269305	0	0	0	0	0.050	0.912	0.900	0.967	0.999
CASP10	TNFRSF10B	4436662	4436223	9606.ENSP00000286186	9606.ENSP00000276431	0	0	0	0	0	0.993	0.900	0.686	0.999
TRADD	RIPK1	4441135	4434726	9606.ENSP00000341268	9606.ENSP00000259808	0	0	0	0	0.069	0.993	0.900	0.887	0.999
MT-CYB	UQCRFS1	4442489	4438219	9606.ENSP00000354554	9606.ENSP00000306397	0.295	0	0.403	0	0.431	0.993	0.900	0.900	0.999
COX4I1	COX5B	4450571	4434630	9606.ENSP00000457513	9606.ENSP00000258424	0	0	0	0	0.937	0.869	0.900	0.761	0.999
CASP8	TNFRSF10A	4442125	4433143	9606.ENSP00000351273	9606.ENSP00000221132	0	0	0	0	0.067	0.993	0.900	0.864	0.999
CASP8	BCL2L1	4442125	4437866	9606.ENSP00000351273	9606.ENSP00000302564	0	0	0	0	0	0.993	0	0.883	0.999
POLD2	POLD1	4451460	4448393	9606.ENSP00000480186	9606.ENSP00000406046	0	0	0	0	0.777	0.945	0.900	0.921	0.999
FAS	FADD	4441783	4437802	9606.ENSP00000347979	9606.ENSP00000301838	0	0	0	0	0	0.998	0.900	0.802	0.999
MT-CYB	CYC1	4442489	4439104	9606.ENSP00000354554	9606.ENSP00000317159	0.295	0.784	0	0	0.197	0.989	0.900	0.924	0.999
RIPK1	TRAF2	4434726	4434026	9606.ENSP00000259808	9606.ENSP00000247668	0	0	0	0	0.059	0.993	0.900	0.749	0.999
XIAP	CASP3	4443692	4438651	9606.ENSP00000360242	9606.ENSP00000311032	0	0	0	0	0.061	0.947	0.900	0.937	0.999
CASP8	CASP3	4442125	4438651	9606.ENSP00000351273	9606.ENSP00000311032	0	0	0	0.835	0.061	0.993	0.900	0.978	0.999
TNF	TAB2	4448041	4442887	9606.ENSP00000398698	9606.ENSP00000356426	0	0	0	0	0	0.993	0.900	0.524	0.999
POLD1	POLD3	4448393	4435296	9606.ENSP00000406046	9606.ENSP00000263681	0	0	0	0	0.351	0.929	0.900	0.920	0.999
CRADD	CASP2	4449892	4438807	9606.ENSP00000439068	9606.ENSP00000312664	0	0	0	0	0	0.993	0.900	0.890	0.999
BIRC3	TRAF2	4435265	4434026	9606.ENSP00000263464	9606.ENSP00000247668	0	0	0	0	0.063	0.974	0.900	0.757	0.999
IKBKG	TNF	4451812	4448041	9606.ENSP00000483825	9606.ENSP00000398698	0	0	0	0	0	0.993	0.900	0.682	0.999
FAS	CASP10	4441783	4436662	9606.ENSP00000347979	9606.ENSP00000286186	0	0	0	0	0.062	0.993	0.900	0.708	0.999
CASP8	CASP10	4442125	4436662	9606.ENSP00000351273	9606.ENSP00000286186	0	0	0	0.838	0.088	0.993	0.900	0.844	0.999
XIAP	CASP8	4443692	4442125	9606.ENSP00000360242	9606.ENSP00000351273	0	0	0	0	0.061	0.994	0	0.846	0.999
RFC3	PCNA	4445320	4445167	9606.ENSP00000369411	9606.ENSP00000368458	0.129	0	0	0	0.959	0.966	0.900	0.405	0.999
CYC1	UQCRFS1	4439104	4438219	9606.ENSP00000317159	9606.ENSP00000306397	0.295	0.130	0.260	0	0.930	0.973	0.900	0.962	0.999
RFC4	RFC1	4446025	4445614	9606.ENSP00000376272	9606.ENSP00000371321	0	0	0	0	0.359	0.974	0.900	0.885	0.999
PCNA	FEN1	4445167	4438133	9606.ENSP00000368458	9606.ENSP00000305480	0	0	0	0	0.964	0.994	0.900	0.648	0.999
TNF	TRAF2	4448041	4434026	9606.ENSP00000398698	9606.ENSP00000247668	0	0	0	0	0.064	0.993	0.900	0.712	0.999
TNFRSF10C	TNFSF10	4441913	4433796	9606.ENSP00000349324	9606.ENSP00000241261	0	0	0	0	0	0.993	0.900	0.768	0.999
BCL2L1	BAX	4437866	4437004	9606.ENSP00000302564	9606.ENSP00000293288	0	0	0	0.643	0.047	0.982	0.900	0.677	0.998
AKT1	HSP90AA1	4450372	4440643	9606.ENSP00000451828	9606.ENSP00000335153	0	0	0	0	0.061	0.806	0.900	0.920	0.998
MTOR	TSC2	4442490	4433091	9606.ENSP00000354558	9606.ENSP00000219476	0	0	0	0	0.081	0.597	0.900	0.960	0.998
POLD1	PCNA	4448393	4445167	9606.ENSP00000406046	9606.ENSP00000368458	0.044	0	0	0	0.486	0.940	0.900	0.598	0.998
COX4I1	CYCS	4450571	4438356	9606.ENSP00000457513	9606.ENSP00000307786	0	0	0	0	0.253	0.809	0.900	0.901	0.998
BIRC2	DIABLO	4451224	4448024	9606.ENSP00000477613	9606.ENSP00000398495	0	0	0	0	0	0.833	0.900	0.903	0.998
APAF1	CASP3	4450251	4438651	9606.ENSP00000448165	9606.ENSP00000311032	0	0	0	0	0.067	0.825	0.900	0.935	0.998
POLD2	PCNA	4451460	4445167	9606.ENSP00000480186	9606.ENSP00000368458	0	0	0	0	0.542	0.927	0.900	0.516	0.998
APAF1	CYCS	4450251	4438356	9606.ENSP00000448165	9606.ENSP00000307786	0	0	0	0	0.064	0.379	0.900	0.980	0.998
RFC1	RFC2	4445614	4432637	9606.ENSP00000371321	9606.ENSP00000055077	0	0	0	0.573	0.200	0.968	0.900	0.920	0.998
BAK1	BCL2L1	4444397	4437866	9606.ENSP00000363591	9606.ENSP00000302564	0	0	0	0.689	0.096	0.978	0.900	0.793	0.998
CASP8	RIPK1	4442125	4434726	9606.ENSP00000351273	9606.ENSP00000259808	0	0	0	0	0.063	0.866	0.900	0.914	0.998
CASP8	CFLAR	4442125	4438789	9606.ENSP00000351273	9606.ENSP00000312455	0	0	0	0.656	0.097	0.970	0.900	0.963	0.998
POLI	PCNA	4450675	4445167	9606.ENSP00000462664	9606.ENSP00000368458	0	0	0	0	0.087	0.964	0.900	0.511	0.998
FASLG	FAS	4442944	4441783	9606.ENSP00000356694	9606.ENSP00000347979	0	0	0	0	0	0.860	0.900	0.905	0.998
DIABLO	XIAP	4448024	4443692	9606.ENSP00000398495	9606.ENSP00000360242	0	0	0	0	0.065	0.874	0.900	0.922	0.998
AKT1	TSC2	4450372	4433091	9606.ENSP00000451828	9606.ENSP00000219476	0	0	0	0	0.062	0.472	0.900	0.974	0.998
CASP8	TRADD	4442125	4441135	9606.ENSP00000351273	9606.ENSP00000341268	0	0	0	0	0.061	0.860	0.900	0.917	0.998
AKT1	PIK3CA	4450372	4435346	9606.ENSP00000451828	9606.ENSP00000263967	0	0	0	0	0.063	0.468	0.900	0.978	0.998
FASLG	FADD	4442944	4437802	9606.ENSP00000356694	9606.ENSP00000301838	0	0	0	0	0	0.860	0.900	0.873	0.998
CASP9	CYCS	4440164	4438356	9606.ENSP00000330237	9606.ENSP00000307786	0	0	0	0	0.063	0.708	0.900	0.962	0.998
FASLG	CASP8	4442944	4442125	9606.ENSP00000356694	9606.ENSP00000351273	0	0	0	0	0	0.860	0.900	0.912	0.998
MT-CYB	CYCS	4442489	4438356	9606.ENSP00000354554	9606.ENSP00000307786	0.295	0	0	0	0	0.736	0.900	0.935	0.998
RFC1	PCNA	4445614	4445167	9606.ENSP00000371321	9606.ENSP00000368458	0	0	0	0	0.188	0.965	0.900	0.526	0.998
UQCRFS1	COX5B	4438219	4434630	9606.ENSP00000306397	9606.ENSP00000258424	0	0	0	0	0.909	0.809	0.540	0.711	0.997
TRADD	TRAF2	4441135	4434026	9606.ENSP00000341268	9606.ENSP00000247668	0	0	0	0	0.061	0.870	0.900	0.782	0.997
POLD1	RPA1	4448393	4434378	9606.ENSP00000406046	9606.ENSP00000254719	0	0	0	0	0.690	0.841	0.900	0.525	0.997
CASP2	BCL2L1	4438807	4437866	9606.ENSP00000312664	9606.ENSP00000302564	0	0	0	0	0	0.993	0	0.664	0.997
NTHL1	APEX1	4433059	4432978	9606.ENSP00000219066	9606.ENSP00000216714	0.043	0.772	0	0	0.102	0.329	0.900	0.865	0.997
CYC1	COX5B	4439104	4434630	9606.ENSP00000317159	9606.ENSP00000258424	0	0	0	0	0.907	0.809	0.540	0.714	0.997
XIAP	CASP2	4443692	4438807	9606.ENSP00000360242	9606.ENSP00000312664	0	0	0	0	0.062	0.994	0	0.595	0.997
BCL2	BCL2L11	4446777	4446127	9606.ENSP00000381185	9606.ENSP00000376943	0	0	0	0	0	0.959	0.900	0.538	0.997
BIRC2	TRAF2	4451224	4434026	9606.ENSP00000477613	9606.ENSP00000247668	0	0	0	0	0.063	0.880	0.900	0.780	0.997
CYCS	BCL2L1	4438356	4437866	9606.ENSP00000307786	9606.ENSP00000302564	0	0	0	0	0	0.708	0.900	0.901	0.996
TRADD	FADD	4441135	4437802	9606.ENSP00000341268	9606.ENSP00000301838	0	0	0	0	0.138	0.379	0.900	0.935	0.996
APAF1	BCL2L1	4450251	4437866	9606.ENSP00000448165	9606.ENSP00000302564	0	0	0	0	0.061	0.643	0.900	0.898	0.996
CFLAR	FADD	4438789	4437802	9606.ENSP00000312455	9606.ENSP00000301838	0	0	0	0	0	0.457	0.900	0.936	0.996
RFC4	FEN1	4446025	4438133	9606.ENSP00000376272	9606.ENSP00000305480	0	0	0	0	0.911	0.186	0.900	0.570	0.996
BCL2	CASP8	4446777	4442125	9606.ENSP00000381185	9606.ENSP00000351273	0	0	0	0	0	0.993	0	0.430	0.996
BIRC2	CASP8	4451224	4442125	9606.ENSP00000477613	9606.ENSP00000351273	0	0	0	0	0.062	0.880	0.900	0.754	0.996
XIAP	CASP7	4443692	4443299	9606.ENSP00000360242	9606.ENSP00000358327	0	0	0	0	0.061	0.888	0.900	0.729	0.996
BIRC2	TNF	4451224	4448041	9606.ENSP00000477613	9606.ENSP00000398698	0	0	0	0	0.063	0.860	0.900	0.777	0.996
POLD1	LIG1	4448393	4435231	9606.ENSP00000406046	9606.ENSP00000263274	0	0	0	0	0.859	0.105	0.900	0.774	0.996
BCL2L11	BAK1	4446127	4444397	9606.ENSP00000376943	9606.ENSP00000363591	0	0	0	0	0	0.906	0.900	0.646	0.996
POLD1	MSH6	4448393	4433630	9606.ENSP00000406046	9606.ENSP00000234420	0	0	0	0	0.760	0.261	0.900	0.842	0.996
AKT1	CDKN1A	4450372	4447168	9606.ENSP00000451828	9606.ENSP00000384849	0	0	0	0	0	0.696	0.900	0.851	0.995
CASP3	CYCS	4438651	4438356	9606.ENSP00000311032	9606.ENSP00000307786	0	0	0	0	0.063	0	0.900	0.959	0.995
CASP8	CASP2	4442125	4438807	9606.ENSP00000351273	9606.ENSP00000312664	0	0	0	0.644	0.061	0.993	0	0.829	0.995
TRAF1	BIRC3	4444282	4435265	9606.ENSP00000362994	9606.ENSP00000263464	0	0	0	0	0.197	0.729	0.900	0.797	0.995
BCL2	CASP2	4446777	4438807	9606.ENSP00000381185	9606.ENSP00000312664	0	0	0	0	0	0.993	0	0.262	0.995
FADD	TNFRSF10B	4437802	4436223	9606.ENSP00000301838	9606.ENSP00000276431	0	0	0	0	0.068	0.696	0.900	0.873	0.995
RFC3	FEN1	4445320	4438133	9606.ENSP00000369411	9606.ENSP00000305480	0	0	0	0	0.892	0.186	0.900	0.507	0.995
OGG1	APEX1	4438234	4432978	9606.ENSP00000306561	9606.ENSP00000216714	0.060	0	0	0	0.064	0.261	0.900	0.936	0.995
BCL2L11	BAX	4446127	4437004	9606.ENSP00000376943	9606.ENSP00000293288	0	0	0	0	0	0.895	0.900	0.641	0.995
BAK1	BID	4444397	4439229	9606.ENSP00000363591	9606.ENSP00000318822	0	0	0	0	0.062	0.900	0.900	0.597	0.995
TP53	RPA1	4435880	4434378	9606.ENSP00000269305	9606.ENSP00000254719	0	0	0	0	0.057	0.870	0.900	0.637	0.994
FADD	TNFRSF10A	4437802	4433143	9606.ENSP00000301838	9606.ENSP00000221132	0	0	0	0	0	0.696	0.900	0.821	0.994
CASP9	CASP2	4440164	4438807	9606.ENSP00000330237	9606.ENSP00000312664	0	0	0	0.718	0.062	0.993	0	0.844	0.994
CASP8	CASP9	4442125	4440164	9606.ENSP00000351273	9606.ENSP00000330237	0	0	0	0.707	0	0.993	0	0.956	0.994
AKT1	TP53	4450372	4435880	9606.ENSP00000451828	9606.ENSP00000269305	0	0	0	0	0.054	0.147	0.900	0.941	0.994
AKT1	CASP9	4450372	4440164	9606.ENSP00000451828	9606.ENSP00000330237	0	0	0	0	0	0.393	0.900	0.919	0.994
MT-CO1	UQCRFS1	4442477	4438219	9606.ENSP00000354499	9606.ENSP00000306397	0.295	0	0	0	0.190	0.731	0.900	0.715	0.994
MT-CO1	COX5B	4442477	4434630	9606.ENSP00000354499	9606.ENSP00000258424	0	0	0	0	0.113	0.759	0.900	0.781	0.994
FADD	RIPK1	4437802	4434726	9606.ENSP00000301838	9606.ENSP00000259808	0	0	0	0	0	0.472	0.900	0.896	0.994
FOXO3	BCL2L11	4447277	4446127	9606.ENSP00000385824	9606.ENSP00000376943	0	0	0	0	0	0.379	0.900	0.916	0.994
CASP8	TRAF2	4442125	4434026	9606.ENSP00000351273	9606.ENSP00000247668	0	0	0	0	0.061	0.860	0.900	0.610	0.994
BCL2	BAD	4446777	4446281	9606.ENSP00000381185	9606.ENSP00000378040	0	0	0	0	0	0.891	0.900	0.542	0.994
CASP8	TNFSF10	4442125	4433796	9606.ENSP00000351273	9606.ENSP00000241261	0	0	0	0	0.083	0.681	0.900	0.815	0.993
CASP8	BIRC3	4442125	4435265	9606.ENSP00000351273	9606.ENSP00000263464	0	0	0	0	0.098	0.779	0.900	0.711	0.993
APAF1	CASP7	4450251	4443299	9606.ENSP00000448165	9606.ENSP00000358327	0	0	0	0	0	0.731	0.900	0.765	0.993
POLD1	FEN1	4448393	4438133	9606.ENSP00000406046	9606.ENSP00000305480	0	0	0	0	0.612	0.327	0.900	0.770	0.993
BID	BAX	4439229	4437004	9606.ENSP00000318822	9606.ENSP00000293288	0	0	0	0	0	0.777	0.900	0.726	0.993
AKT1	BAD	4450372	4446281	9606.ENSP00000451828	9606.ENSP00000378040	0	0	0	0	0.079	0.763	0.900	0.725	0.993
TRAF1	CASP8	4444282	4442125	9606.ENSP00000362994	9606.ENSP00000351273	0	0	0	0	0.063	0.860	0.900	0.568	0.993
AKT1	BCL2L1	4450372	4437866	9606.ENSP00000451828	9606.ENSP00000302564	0	0	0	0	0.073	0.320	0.900	0.902	0.993
FADD	CASP10	4437802	4436662	9606.ENSP00000301838	9606.ENSP00000286186	0	0	0	0	0.061	0.533	0.900	0.844	0.992
COX4I1	MT-CO1	4450571	4442477	9606.ENSP00000457513	9606.ENSP00000354499	0	0	0	0	0.176	0.408	0.900	0.863	0.992
IKBKG	TAB2	4451812	4442887	9606.ENSP00000483825	9606.ENSP00000356426	0	0	0	0	0	0.742	0.900	0.721	0.992
FEN1	APEX1	4438133	4432978	9606.ENSP00000305480	9606.ENSP00000216714	0	0	0	0	0.305	0.379	0.900	0.853	0.992
POLB	XRCC1	4435603	4435155	9606.ENSP00000265421	9606.ENSP00000262887	0	0	0	0	0.050	0.729	0.900	0.732	0.992
POLD2	RFC5	4451460	4448482	9606.ENSP00000480186	9606.ENSP00000408295	0	0	0	0	0.845	0.194	0.900	0.474	0.992
POLD2	RFC4	4451460	4446025	9606.ENSP00000480186	9606.ENSP00000376272	0	0	0	0	0.851	0.194	0.900	0.472	0.992
RFC4	LIG1	4446025	4435231	9606.ENSP00000376272	9606.ENSP00000263274	0	0	0	0	0.814	0.300	0.900	0.500	0.992
IKBKG	TRAF2	4451812	4434026	9606.ENSP00000483825	9606.ENSP00000247668	0	0	0	0	0.061	0.829	0.900	0.586	0.992
DIABLO	BIRC3	4448024	4435265	9606.ENSP00000398495	9606.ENSP00000263464	0	0	0	0	0	0.545	0.900	0.833	0.991
ATP2A3	ATP2A1	4442318	4441948	9606.ENSP00000353072	9606.ENSP00000349595	0	0	0.449	0.979	0	0.960	0.800	0.831	0.991
BCL2	BCL2L1	4446777	4437866	9606.ENSP00000381185	9606.ENSP00000302564	0	0	0	0.898	0	0.912	0.900	0.633	0.991
ATP2A2	ATP2A3	4449928	4442318	9606.ENSP00000440045	9606.ENSP00000353072	0	0	0.449	0.977	0	0.960	0.800	0.787	0.991
ATP2A2	ATP2A1	4449928	4441948	9606.ENSP00000440045	9606.ENSP00000349595	0	0	0.449	0.983	0	0.960	0.800	0.846	0.991
APAF1	CASP6	4450251	4435568	9606.ENSP00000448165	9606.ENSP00000265164	0	0	0	0	0	0.731	0.900	0.703	0.991
HSP90AA1	NOS3	4440643	4437409	9606.ENSP00000335153	9606.ENSP00000297494	0	0	0	0	0.060	0.379	0.900	0.873	0.991
BIRC2	CASP7	4451224	4443299	9606.ENSP00000477613	9606.ENSP00000358327	0	0	0	0	0.052	0.616	0.900	0.766	0.990
RFC4	RPA1	4446025	4434378	9606.ENSP00000376272	9606.ENSP00000254719	0	0	0	0	0.676	0.463	0.900	0.499	0.990
BCL2	BID	4446777	4439229	9606.ENSP00000381185	9606.ENSP00000318822	0	0	0	0	0	0.818	0.900	0.534	0.990
BIRC2	RIPK1	4451224	4434726	9606.ENSP00000477613	9606.ENSP00000259808	0	0	0	0	0	0.466	0.900	0.828	0.990
PARP1	CASP3	4442743	4438651	9606.ENSP00000355759	9606.ENSP00000311032	0	0	0	0	0.062	0.472	0.900	0.839	0.990
CFLAR	CASP10	4438789	4436662	9606.ENSP00000312455	9606.ENSP00000286186	0	0	0	0.618	0.118	0.860	0.900	0.704	0.990
HSP90AA1	TP53	4440643	4435880	9606.ENSP00000335153	9606.ENSP00000269305	0	0	0	0	0.049	0.432	0.900	0.849	0.990
BIRC2	TRAF1	4451224	4444282	9606.ENSP00000477613	9606.ENSP00000362994	0	0	0	0	0.064	0.677	0.900	0.702	0.989
DIABLO	CASP9	4448024	4440164	9606.ENSP00000398495	9606.ENSP00000330237	0	0	0	0	0	0.313	0.900	0.863	0.989
APAF1	XIAP	4450251	4443692	9606.ENSP00000448165	9606.ENSP00000360242	0	0	0	0	0.114	0.524	0.900	0.771	0.989
COX4I1	UQCRFS1	4450571	4438219	9606.ENSP00000457513	9606.ENSP00000306397	0	0	0	0	0.622	0.869	0.540	0.577	0.989
LIG3	POLB	4445070	4435603	9606.ENSP00000367787	9606.ENSP00000265421	0	0	0	0	0.061	0.623	0.900	0.737	0.989
RPA1	RFC2	4434378	4432637	9606.ENSP00000254719	9606.ENSP00000055077	0	0	0	0	0.473	0.463	0.900	0.683	0.989
BIRC2	CASP3	4451224	4438651	9606.ENSP00000477613	9606.ENSP00000311032	0	0	0	0	0.061	0.469	0.900	0.822	0.989
LIG3	FEN1	4445070	4438133	9606.ENSP00000367787	9606.ENSP00000305480	0	0	0	0	0.241	0.170	0.900	0.855	0.989
BCL2L11	CASP3	4446127	4438651	9606.ENSP00000376943	9606.ENSP00000311032	0	0	0	0	0	0	0.900	0.887	0.988
FADD	TRAF2	4437802	4434026	9606.ENSP00000301838	9606.ENSP00000247668	0	0	0	0	0.066	0.681	0.900	0.646	0.988
CASP3	CASP10	4438651	4436662	9606.ENSP00000311032	9606.ENSP00000286186	0	0	0	0.791	0.061	0.860	0.900	0.835	0.988
CASP7	CASP10	4443299	4436662	9606.ENSP00000358327	9606.ENSP00000286186	0	0	0	0.761	0.063	0.860	0.900	0.771	0.988
LIG1	APEX1	4435231	4432978	9606.ENSP00000263274	9606.ENSP00000216714	0.069	0	0	0	0.227	0	0.900	0.854	0.988
FEN1	RPA1	4438133	4434378	9606.ENSP00000305480	9606.ENSP00000254719	0	0	0	0	0.567	0.261	0.900	0.659	0.987
CASP8	TP53	4442125	4435880	9606.ENSP00000351273	9606.ENSP00000269305	0	0	0	0	0.098	0.328	0.800	0.908	0.987
RFC1	LIG1	4445614	4435231	9606.ENSP00000371321	9606.ENSP00000263274	0	0	0	0	0.558	0.300	0.900	0.647	0.987
BIRC2	CASP9	4451224	4440164	9606.ENSP00000477613	9606.ENSP00000330237	0	0	0	0	0	0.591	0.900	0.720	0.987
RFC5	LIG1	4448482	4435231	9606.ENSP00000408295	9606.ENSP00000263274	0	0	0	0	0.715	0.300	0.900	0.392	0.986
BIRC3	RIPK1	4435265	4434726	9606.ENSP00000263464	9606.ENSP00000259808	0	0	0	0	0.059	0.429	0.900	0.785	0.986
POLB	APEX1	4435603	4432978	9606.ENSP00000265421	9606.ENSP00000216714	0	0	0	0	0.062	0.379	0.900	0.799	0.986
PARP1	POLB	4442743	4435603	9606.ENSP00000355759	9606.ENSP00000265421	0	0	0	0	0	0.747	0.900	0.491	0.986
TNF	CASP8	4448041	4442125	9606.ENSP00000398698	9606.ENSP00000351273	0	0	0	0	0.062	0.394	0.900	0.788	0.986
BID	FADD	4439229	4437802	9606.ENSP00000318822	9606.ENSP00000301838	0	0	0	0	0.063	0.708	0.900	0.575	0.986
CASP9	BIRC3	4440164	4435265	9606.ENSP00000330237	9606.ENSP00000263464	0	0	0	0	0	0.584	0.900	0.691	0.986
PARP1	FEN1	4442743	4438133	9606.ENSP00000355759	9606.ENSP00000305480	0	0	0	0	0.232	0.342	0.900	0.744	0.985
TNFRSF10B	TP53	4436223	4435880	9606.ENSP00000276431	9606.ENSP00000269305	0	0	0	0	0.079	0	0.900	0.855	0.985
CASP3	BIRC3	4438651	4435265	9606.ENSP00000311032	9606.ENSP00000263464	0	0	0	0	0.061	0.451	0.900	0.756	0.985
IKBKG	BIRC2	4451812	4451224	9606.ENSP00000483825	9606.ENSP00000477613	0	0	0	0	0	0.379	0.900	0.785	0.985
POLD2	RFC3	4451460	4445320	9606.ENSP00000480186	9606.ENSP00000369411	0	0	0	0	0.672	0.194	0.900	0.513	0.985
RFC5	FEN1	4448482	4438133	9606.ENSP00000408295	9606.ENSP00000305480	0	0	0	0	0.711	0.186	0.900	0.424	0.984
BCL2	TP53	4446777	4435880	9606.ENSP00000381185	9606.ENSP00000269305	0	0	0	0	0.050	0.525	0.900	0.705	0.984
RFC5	RPA1	4448482	4434378	9606.ENSP00000408295	9606.ENSP00000254719	0	0	0	0	0.496	0.463	0.900	0.485	0.984
POLD1	RFC4	4448393	4446025	9606.ENSP00000406046	9606.ENSP00000376272	0	0	0	0	0.610	0.266	0.900	0.532	0.984
FADD	TNFSF10	4437802	4433796	9606.ENSP00000301838	9606.ENSP00000241261	0	0	0	0	0	0.522	0.900	0.704	0.984
RFC5	POLD1	4448482	4448393	9606.ENSP00000408295	9606.ENSP00000406046	0	0	0	0	0.685	0.186	0.900	0.451	0.984
TNF	BIRC3	4448041	4435265	9606.ENSP00000398698	9606.ENSP00000263464	0	0	0	0	0.172	0.328	0.900	0.759	0.984
FASLG	TNFRSF10B	4442944	4436223	9606.ENSP00000356694	9606.ENSP00000276431	0	0	0	0	0	0.480	0.900	0.732	0.984
BAX	TP53	4437004	4435880	9606.ENSP00000293288	9606.ENSP00000269305	0	0	0	0	0.050	0.578	0.900	0.669	0.984
BCL2	BAK1	4446777	4444397	9606.ENSP00000381185	9606.ENSP00000363591	0	0	0	0.675	0	0.826	0.900	0.516	0.984
GSK3B	TSC2	4439717	4433091	9606.ENSP00000324806	9606.ENSP00000219476	0	0	0	0	0.046	0.404	0.900	0.758	0.984
LIG1	RPA1	4435231	4434378	9606.ENSP00000263274	9606.ENSP00000254719	0	0	0	0	0.675	0.064	0.900	0.562	0.984
FEN1	XRCC1	4438133	4435155	9606.ENSP00000305480	9606.ENSP00000262887	0	0	0	0	0.148	0	0.900	0.833	0.984
FASLG	BID	4442944	4439229	9606.ENSP00000356694	9606.ENSP00000318822	0	0	0	0	0	0.708	0.900	0.474	0.983
FEN1	RFC2	4438133	4432637	9606.ENSP00000305480	9606.ENSP00000055077	0	0	0	0	0.568	0.186	0.900	0.580	0.983
APAF1	TP53	4450251	4435880	9606.ENSP00000448165	9606.ENSP00000269305	0	0	0	0	0	0	0.900	0.844	0.983
COX4I1	CYC1	4450571	4439104	9606.ENSP00000457513	9606.ENSP00000317159	0	0	0	0	0.607	0.809	0.540	0.577	0.983
FAS	BID	4441783	4439229	9606.ENSP00000347979	9606.ENSP00000318822	0	0	0	0	0	0.708	0.900	0.474	0.983
APAF1	BAX	4450251	4437004	9606.ENSP00000448165	9606.ENSP00000293288	0	0	0	0	0.061	0.450	0.900	0.696	0.982
GSK3B	TP53	4439717	4435880	9606.ENSP00000324806	9606.ENSP00000269305	0	0	0	0	0	0.447	0.900	0.712	0.982
RFC4	POLD3	4446025	4435296	9606.ENSP00000376272	9606.ENSP00000263681	0	0	0	0	0.265	0.383	0.900	0.664	0.982
APAF1	DIABLO	4450251	4448024	9606.ENSP00000448165	9606.ENSP00000398495	0	0	0	0	0.061	0	0.900	0.824	0.982
CFLAR	TNFSF10	4438789	4433796	9606.ENSP00000312455	9606.ENSP00000241261	0	0	0	0	0.138	0.328	0.900	0.730	0.982
POLD2	RFC2	4451460	4432637	9606.ENSP00000480186	9606.ENSP00000055077	0	0	0	0	0.624	0.194	0.900	0.475	0.982
FEN1	POLB	4438133	4435603	9606.ENSP00000305480	9606.ENSP00000265421	0	0	0	0	0.050	0.157	0.900	0.799	0.981
FASLG	CFLAR	4442944	4438789	9606.ENSP00000356694	9606.ENSP00000312455	0	0	0	0	0.065	0.354	0.900	0.737	0.981
CASP7	PARP1	4443299	4442743	9606.ENSP00000358327	9606.ENSP00000355759	0	0	0	0	0.052	0.435	0.900	0.690	0.981
FASLG	CASP10	4442944	4436662	9606.ENSP00000356694	9606.ENSP00000286186	0	0	0	0	0	0.480	0.900	0.669	0.981
POLD2	FEN1	4451460	4438133	9606.ENSP00000480186	9606.ENSP00000305480	0	0	0	0	0.550	0.298	0.900	0.494	0.981
CASP7	BIRC3	4443299	4435265	9606.ENSP00000358327	9606.ENSP00000263464	0	0	0	0	0.052	0.600	0.900	0.577	0.981
DIABLO	CASP3	4448024	4438651	9606.ENSP00000398495	9606.ENSP00000311032	0	0	0	0	0	0	0.900	0.820	0.981
CASP7	CYCS	4443299	4438356	9606.ENSP00000358327	9606.ENSP00000307786	0	0	0	0	0.063	0	0.900	0.813	0.981
TNF	TRAF1	4448041	4444282	9606.ENSP00000398698	9606.ENSP00000362994	0	0	0	0	0.223	0	0.900	0.780	0.981
TNF	FADD	4448041	4437802	9606.ENSP00000398698	9606.ENSP00000301838	0	0	0	0	0	0.456	0.900	0.688	0.981
FEN1	MSH6	4438133	4433630	9606.ENSP00000305480	9606.ENSP00000234420	0.056	0	0	0	0.281	0.861	0	0.824	0.981
TP53	TNFRSF10A	4435880	4433143	9606.ENSP00000269305	9606.ENSP00000221132	0	0	0	0	0.061	0	0.900	0.818	0.981
CASP3	FADD	4438651	4437802	9606.ENSP00000311032	9606.ENSP00000301838	0	0	0	0	0	0.076	0.900	0.819	0.981
RPA1	MSH6	4434378	4433630	9606.ENSP00000254719	9606.ENSP00000234420	0	0	0	0	0.377	0.411	0.900	0.550	0.981
RFC1	RPA1	4445614	4434378	9606.ENSP00000371321	9606.ENSP00000254719	0	0	0	0	0.266	0.519	0.900	0.512	0.980
BCL2	BECN1	4446777	4442634	9606.ENSP00000381185	9606.ENSP00000355231	0	0	0	0	0	0.836	0.800	0.456	0.980
TNFRSF10B	TRAF2	4436223	4434026	9606.ENSP00000276431	9606.ENSP00000247668	0	0	0	0	0	0.681	0.900	0.449	0.980
TRAF2	TNFRSF10A	4434026	4433143	9606.ENSP00000247668	9606.ENSP00000221132	0	0	0	0	0	0.681	0.900	0.439	0.980
PARP1	APEX1	4442743	4432978	9606.ENSP00000355759	9606.ENSP00000216714	0	0	0	0	0.118	0	0.900	0.800	0.980
POLB	LIG1	4435603	4435231	9606.ENSP00000265421	9606.ENSP00000263274	0	0	0	0	0.062	0.264	0.900	0.749	0.980
CDKN1A	CASP3	4447168	4438651	9606.ENSP00000384849	9606.ENSP00000311032	0	0	0	0	0	0.682	0.800	0.718	0.980
FOXO3	FASLG	4447277	4442944	9606.ENSP00000385824	9606.ENSP00000356694	0	0	0	0	0	0.379	0.900	0.713	0.980
IKBKG	BIRC3	4451812	4435265	9606.ENSP00000483825	9606.ENSP00000263464	0	0	0	0	0	0.365	0.900	0.709	0.979
CFLAR	RIPK1	4438789	4434726	9606.ENSP00000312455	9606.ENSP00000259808	0	0	0	0	0.061	0.369	0.900	0.700	0.979
PCNA	POLB	4445167	4435603	9606.ENSP00000368458	9606.ENSP00000265421	0	0	0	0	0	0.745	0.900	0.249	0.979
BIRC2	TRADD	4451224	4441135	9606.ENSP00000477613	9606.ENSP00000341268	0	0	0	0	0	0.336	0.900	0.718	0.979
TRAF1	TRADD	4444282	4441135	9606.ENSP00000362994	9606.ENSP00000341268	0	0	0	0	0.110	0.342	0.900	0.687	0.979
RFC3	LIG1	4445320	4435231	9606.ENSP00000369411	9606.ENSP00000263274	0	0	0	0	0.575	0.300	0.900	0.389	0.979
CYCS	BAX	4438356	4437004	9606.ENSP00000307786	9606.ENSP00000293288	0	0	0	0	0.042	0.328	0.900	0.723	0.979
RFC3	RPA1	4445320	4434378	9606.ENSP00000369411	9606.ENSP00000254719	0	0	0	0	0.522	0.213	0.900	0.514	0.979
TRADD	TNFRSF10A	4441135	4433143	9606.ENSP00000341268	9606.ENSP00000221132	0	0	0	0	0	0.313	0.900	0.717	0.978
APAF1	BAK1	4450251	4444397	9606.ENSP00000448165	9606.ENSP00000363591	0	0	0	0	0.061	0.450	0.900	0.632	0.978
LIG1	RFC2	4435231	4432637	9606.ENSP00000263274	9606.ENSP00000055077	0	0	0	0	0.434	0.300	0.900	0.531	0.978
CASP3	TNFSF10	4438651	4433796	9606.ENSP00000311032	9606.ENSP00000241261	0	0	0	0	0	0.379	0.900	0.674	0.978
BIRC2	CFLAR	4451224	4438789	9606.ENSP00000477613	9606.ENSP00000312455	0	0	0	0	0.061	0.181	0.900	0.739	0.977
TRAF1	TRAF2	4444282	4434026	9606.ENSP00000362994	9606.ENSP00000247668	0	0	0	0.873	0	0.770	0.900	0.598	0.977
DIABLO	BCL2L1	4448024	4437866	9606.ENSP00000398495	9606.ENSP00000302564	0	0	0	0	0.044	0	0.900	0.780	0.977
CFLAR	BIRC3	4438789	4435265	9606.ENSP00000312455	9606.ENSP00000263464	0	0	0	0	0.128	0.181	0.900	0.725	0.977
POLD3	LIG1	4435296	4435231	9606.ENSP00000263681	9606.ENSP00000263274	0	0	0	0	0.157	0	0.900	0.738	0.976
CASP3	TNFRSF10A	4438651	4433143	9606.ENSP00000311032	9606.ENSP00000221132	0	0	0	0	0	0.053	0.900	0.767	0.976
POLD1	RFC3	4448393	4445320	9606.ENSP00000406046	9606.ENSP00000369411	0	0	0	0	0.558	0.186	0.900	0.413	0.976
CASP3	TNFRSF10B	4438651	4436223	9606.ENSP00000311032	9606.ENSP00000276431	0	0	0	0	0	0.053	0.900	0.771	0.976
BAK1	TP53	4444397	4435880	9606.ENSP00000363591	9606.ENSP00000269305	0	0	0	0	0.062	0.461	0.900	0.571	0.975
POLD2	RPA1	4451460	4434378	9606.ENSP00000480186	9606.ENSP00000254719	0	0	0	0	0.677	0.064	0.900	0.270	0.975
BIRC2	APAF1	4451224	4450251	9606.ENSP00000477613	9606.ENSP00000448165	0	0	0	0	0.063	0.321	0.900	0.656	0.975
FAS	TRADD	4441783	4441135	9606.ENSP00000347979	9606.ENSP00000341268	0	0	0	0	0.065	0.379	0.900	0.626	0.975
AKT1	APAF1	4450372	4450251	9606.ENSP00000451828	9606.ENSP00000448165	0	0	0	0	0.050	0.087	0.900	0.743	0.974
TRADD	TNFRSF10B	4441135	4436223	9606.ENSP00000341268	9606.ENSP00000276431	0	0	0	0	0	0.313	0.900	0.661	0.974
CASP10	RIPK1	4436662	4434726	9606.ENSP00000286186	9606.ENSP00000259808	0	0	0	0	0.063	0.382	0.900	0.606	0.974
PCNA	APEX1	4445167	4432978	9606.ENSP00000368458	9606.ENSP00000216714	0.071	0	0	0	0.365	0.521	0.900	0.240	0.974
PCNA	LIG3	4445167	4445070	9606.ENSP00000368458	9606.ENSP00000367787	0	0	0	0	0.236	0.612	0.900	0.246	0.974
BIRC2	FADD	4451224	4437802	9606.ENSP00000477613	9606.ENSP00000301838	0	0	0	0	0	0.189	0.900	0.705	0.974
XIAP	RIPK1	4443692	4434726	9606.ENSP00000360242	9606.ENSP00000259808	0	0	0	0	0	0.388	0.900	0.597	0.973
CASP10	TNFSF10	4436662	4433796	9606.ENSP00000286186	9606.ENSP00000241261	0	0	0	0	0.095	0.305	0.900	0.622	0.973
APAF1	CASP8	4450251	4442125	9606.ENSP00000448165	9606.ENSP00000351273	0	0	0	0	0.061	0.805	0	0.867	0.973
PDPK1	PIK3CA	4441403	4435346	9606.ENSP00000344220	9606.ENSP00000263967	0	0	0	0	0.086	0.186	0.900	0.682	0.973
TRADD	CASP10	4441135	4436662	9606.ENSP00000341268	9606.ENSP00000286186	0	0	0	0	0.061	0	0.900	0.729	0.972
POLD1	XRCC1	4448393	4435155	9606.ENSP00000406046	9606.ENSP00000262887	0	0	0	0	0.222	0.342	0.900	0.517	0.972
CASP9	CASP3	4440164	4438651	9606.ENSP00000330237	9606.ENSP00000311032	0	0	0	0.833	0.061	0.682	0.900	0.971	0.972
BID	CASP10	4439229	4436662	9606.ENSP00000318822	9606.ENSP00000286186	0	0	0	0	0.061	0.489	0.900	0.489	0.972
FASLG	TNFRSF10A	4442944	4433143	9606.ENSP00000356694	9606.ENSP00000221132	0	0	0	0	0	0	0.900	0.732	0.972
APAF1	BCL2	4450251	4446777	9606.ENSP00000448165	9606.ENSP00000381185	0	0	0	0	0.061	0.450	0.900	0.526	0.972
BID	TNFRSF10B	4439229	4436223	9606.ENSP00000318822	9606.ENSP00000276431	0	0	0	0	0	0.480	0.900	0.507	0.972
BIRC2	TAB2	4451224	4442887	9606.ENSP00000477613	9606.ENSP00000356426	0	0	0	0	0.062	0.051	0.900	0.730	0.972
IKBKG	FADD	4451812	4437802	9606.ENSP00000483825	9606.ENSP00000301838	0	0	0	0	0.087	0.320	0.900	0.597	0.971
CASP9	BCL2L1	4440164	4437866	9606.ENSP00000330237	9606.ENSP00000302564	0	0	0	0	0.055	0.729	0	0.897	0.971
TP53	CASP6	4435880	4435568	9606.ENSP00000269305	9606.ENSP00000265164	0	0	0	0	0.061	0	0.900	0.723	0.971
POLD1	RFC1	4448393	4445614	9606.ENSP00000406046	9606.ENSP00000371321	0	0	0	0	0.517	0.132	0.900	0.389	0.971
BIRC2	XIAP	4451224	4443692	9606.ENSP00000477613	9606.ENSP00000360242	0	0	0	0.868	0.053	0.689	0.900	0.914	0.971
FADD	BIRC3	4437802	4435265	9606.ENSP00000301838	9606.ENSP00000263464	0	0	0	0	0	0.263	0.900	0.640	0.971
CASP3	CASP6	4438651	4435568	9606.ENSP00000311032	9606.ENSP00000265164	0	0	0	0.890	0.062	0.687	0.900	0.812	0.970
TRAF1	RIPK1	4444282	4434726	9606.ENSP00000362994	9606.ENSP00000259808	0	0	0	0	0.083	0.394	0.900	0.523	0.970
FAS	TNFSF10	4441783	4433796	9606.ENSP00000347979	9606.ENSP00000241261	0	0	0	0	0.074	0	0.900	0.709	0.970
FAS	TP53	4441783	4435880	9606.ENSP00000347979	9606.ENSP00000269305	0	0	0	0	0.062	0	0.900	0.715	0.970
PDPK1	TSC2	4441403	4433091	9606.ENSP00000344220	9606.ENSP00000219476	0	0	0	0	0.045	0	0.900	0.717	0.970
IKBKG	CASP8	4451812	4442125	9606.ENSP00000483825	9606.ENSP00000351273	0	0	0	0	0	0.320	0.900	0.586	0.969
AKT1	CASP3	4450372	4438651	9606.ENSP00000451828	9606.ENSP00000311032	0	0	0	0	0.055	0.393	0	0.950	0.969
OGG1	XRCC1	4438234	4435155	9606.ENSP00000306561	9606.ENSP00000262887	0	0	0	0	0.062	0.379	0	0.950	0.968
APAF1	BIRC3	4450251	4435265	9606.ENSP00000448165	9606.ENSP00000263464	0	0	0	0	0.063	0.321	0.900	0.557	0.968
TAB2	TRAF2	4442887	4434026	9606.ENSP00000356426	9606.ENSP00000247668	0	0	0	0	0	0.437	0.900	0.488	0.968
IKBKG	AKT1	4451812	4450372	9606.ENSP00000483825	9606.ENSP00000451828	0	0	0	0	0.076	0.435	0.900	0.473	0.968
POLD1	RFC2	4448393	4432637	9606.ENSP00000406046	9606.ENSP00000055077	0	0	0	0	0.502	0.186	0.900	0.321	0.968
RFC1	FEN1	4445614	4438133	9606.ENSP00000371321	9606.ENSP00000305480	0	0	0	0	0.255	0.132	0.900	0.571	0.968
IKBKG	TRADD	4451812	4441135	9606.ENSP00000483825	9606.ENSP00000341268	0	0	0	0	0.109	0	0.900	0.677	0.968
TRADD	CFLAR	4441135	4438789	9606.ENSP00000341268	9606.ENSP00000312455	0	0	0	0	0	0	0.900	0.701	0.968
RIPK1	TNFSF10	4434726	4433796	9606.ENSP00000259808	9606.ENSP00000241261	0	0	0	0	0	0.354	0.900	0.551	0.968
FEN1	POLD3	4438133	4435296	9606.ENSP00000305480	9606.ENSP00000263681	0	0	0	0	0.213	0.178	0.900	0.572	0.968
TRADD	CASP3	4441135	4438651	9606.ENSP00000341268	9606.ENSP00000311032	0	0	0	0	0	0	0.900	0.696	0.968
CRADD	CASP8	4449892	4442125	9606.ENSP00000439068	9606.ENSP00000351273	0	0	0	0	0	0.363	0.900	0.544	0.968
FAS	RIPK1	4441783	4434726	9606.ENSP00000347979	9606.ENSP00000259808	0	0	0	0	0.061	0.379	0.900	0.518	0.968
BCL2	BAX	4446777	4437004	9606.ENSP00000381185	9606.ENSP00000293288	0	0	0	0.645	0	0.580	0.900	0.734	0.967
MTOR	PDPK1	4442490	4441403	9606.ENSP00000354558	9606.ENSP00000344220	0	0	0	0	0.063	0.872	0	0.742	0.966
CASP7	CASP2	4443299	4438807	9606.ENSP00000358327	9606.ENSP00000312664	0	0	0	0.686	0.062	0.545	0.900	0.870	0.966
RFC5	POLD3	4448482	4435296	9606.ENSP00000408295	9606.ENSP00000263681	0	0	0	0	0.206	0.192	0.900	0.533	0.966
BCL2	CYCS	4446777	4438356	9606.ENSP00000381185	9606.ENSP00000307786	0	0	0	0	0	0.379	0.900	0.504	0.966
POLD2	LIG1	4451460	4435231	9606.ENSP00000480186	9606.ENSP00000263274	0	0	0	0	0.421	0	0.900	0.464	0.966
BID	CYCS	4439229	4438356	9606.ENSP00000318822	9606.ENSP00000307786	0	0	0	0	0.061	0	0.900	0.669	0.966
XIAP	TRAF2	4443692	4434026	9606.ENSP00000360242	9606.ENSP00000247668	0	0	0	0	0.046	0.383	0.900	0.491	0.966
DIABLO	TRAF2	4448024	4434026	9606.ENSP00000398495	9606.ENSP00000247668	0	0	0	0	0	0.871	0.540	0.472	0.965
DIABLO	CASP7	4448024	4443299	9606.ENSP00000398495	9606.ENSP00000358327	0	0	0	0	0	0	0.900	0.673	0.965
POLD1	POLB	4448393	4435603	9606.ENSP00000406046	9606.ENSP00000265421	0	0	0	0	0.063	0.185	0.900	0.598	0.965
BAD	BCL2L11	4446281	4446127	9606.ENSP00000378040	9606.ENSP00000376943	0	0	0	0	0	0.305	0.900	0.543	0.965
CASP7	FADD	4443299	4437802	9606.ENSP00000358327	9606.ENSP00000301838	0	0	0	0	0.045	0.076	0.900	0.640	0.964
CASP3	RIPK1	4438651	4434726	9606.ENSP00000311032	9606.ENSP00000259808	0	0	0	0	0	0.064	0.900	0.648	0.964
BAD	BID	4446281	4439229	9606.ENSP00000378040	9606.ENSP00000318822	0	0	0	0	0	0	0.900	0.662	0.964
CASP2	BIRC3	4438807	4435265	9606.ENSP00000312664	9606.ENSP00000263464	0	0	0	0	0	0.186	0.900	0.589	0.963
FAS	TNFRSF10B	4441783	4436223	9606.ENSP00000347979	9606.ENSP00000276431	0	0	0	0.580	0.065	0.480	0.900	0.766	0.963
RIPK1	TNFRSF10A	4434726	4433143	9606.ENSP00000259808	9606.ENSP00000221132	0	0	0	0	0	0.313	0.900	0.512	0.963
TAB2	TRADD	4442887	4441135	9606.ENSP00000356426	9606.ENSP00000341268	0	0	0	0	0.055	0	0.900	0.639	0.962
TNFRSF10B	RIPK1	4436223	4434726	9606.ENSP00000276431	9606.ENSP00000259808	0	0	0	0	0	0.354	0.900	0.471	0.962
TRADD	BIRC3	4441135	4435265	9606.ENSP00000341268	9606.ENSP00000263464	0	0	0	0	0.069	0	0.900	0.627	0.962
CDKN1A	HSP90AA1	4447168	4440643	9606.ENSP00000384849	9606.ENSP00000335153	0	0	0	0	0	0.379	0.900	0.430	0.961
CASP10	TP53	4436662	4435880	9606.ENSP00000286186	9606.ENSP00000269305	0	0	0	0	0.098	0	0.900	0.608	0.961
RFC1	LIG3	4445614	4445070	9606.ENSP00000371321	9606.ENSP00000367787	0	0	0	0	0.195	0.176	0.900	0.484	0.961
FASLG	TRADD	4442944	4441135	9606.ENSP00000356694	9606.ENSP00000341268	0	0	0	0	0	0	0.900	0.634	0.961
CRADD	FADD	4449892	4437802	9606.ENSP00000439068	9606.ENSP00000301838	0	0	0	0	0	0	0.900	0.626	0.961
TNF	XIAP	4448041	4443692	9606.ENSP00000398698	9606.ENSP00000360242	0	0	0	0	0	0	0.900	0.616	0.960
CYCS	CASP10	4438356	4436662	9606.ENSP00000307786	9606.ENSP00000286186	0	0	0	0	0.063	0	0.900	0.612	0.960
CASP2	FADD	4438807	4437802	9606.ENSP00000312664	9606.ENSP00000301838	0	0	0	0	0	0.076	0.900	0.605	0.960
CRADD	TRADD	4449892	4441135	9606.ENSP00000439068	9606.ENSP00000341268	0	0	0	0	0	0	0.900	0.624	0.960
CRADD	RIPK1	4449892	4434726	9606.ENSP00000439068	9606.ENSP00000259808	0	0	0	0	0	0.379	0.900	0.420	0.960
MTOR	HSP90AA1	4442490	4440643	9606.ENSP00000354558	9606.ENSP00000335153	0	0	0	0	0	0.063	0.900	0.615	0.960
LIG3	RPA1	4445070	4434378	9606.ENSP00000367787	9606.ENSP00000254719	0	0	0	0	0.213	0.378	0.900	0.266	0.959
PCNA	PARP1	4445167	4442743	9606.ENSP00000368458	9606.ENSP00000355759	0	0	0	0	0.340	0.379	0.900	0.106	0.958
RFC3	POLD3	4445320	4435296	9606.ENSP00000369411	9606.ENSP00000263681	0	0	0	0	0.221	0.192	0.900	0.413	0.958
BAK1	CYCS	4444397	4438356	9606.ENSP00000363591	9606.ENSP00000307786	0	0	0	0	0.089	0	0.900	0.585	0.958
TRADD	TNFSF10	4441135	4433796	9606.ENSP00000341268	9606.ENSP00000241261	0	0	0	0	0.069	0	0.900	0.592	0.958
XRCC1	APEX1	4435155	4432978	9606.ENSP00000262887	9606.ENSP00000216714	0	0	0	0	0.084	0.379	0	0.929	0.957
TRAF2	TNFSF10	4434026	4433796	9606.ENSP00000247668	9606.ENSP00000241261	0	0	0	0	0	0.354	0.900	0.399	0.957
XIAP	TRADD	4443692	4441135	9606.ENSP00000360242	9606.ENSP00000341268	0	0	0	0	0.068	0	0.900	0.584	0.957
POLD1	LIG3	4448393	4445070	9606.ENSP00000406046	9606.ENSP00000367787	0	0	0	0	0.216	0.105	0.900	0.447	0.956
PDPK1	HSP90AA1	4441403	4440643	9606.ENSP00000344220	9606.ENSP00000335153	0	0	0	0	0.086	0.408	0.900	0.291	0.956
POLI	POLH	4450675	4443904	9606.ENSP00000462664	9606.ENSP00000361310	0	0	0.230	0.612	0.061	0.379	0.900	0.674	0.956
POLD1	APEX1	4448393	4432978	9606.ENSP00000406046	9606.ENSP00000216714	0	0	0	0	0.171	0.161	0.900	0.444	0.956
XIAP	TAB2	4443692	4442887	9606.ENSP00000360242	9606.ENSP00000356426	0	0	0	0	0.064	0.320	0.900	0.393	0.956
CASP7	FASLG	4443299	4442944	9606.ENSP00000358327	9606.ENSP00000356694	0	0	0	0	0	0	0.900	0.570	0.955
TAB2	BIRC3	4442887	4435265	9606.ENSP00000356426	9606.ENSP00000263464	0	0	0	0	0.062	0.051	0.900	0.559	0.955
TRAF1	XIAP	4444282	4443692	9606.ENSP00000362994	9606.ENSP00000360242	0	0	0	0	0	0.110	0.900	0.542	0.955
POLD3	RFC2	4435296	4432637	9606.ENSP00000263681	9606.ENSP00000055077	0	0	0	0	0.202	0.192	0.900	0.387	0.955
PPP2CA	TP53	4448965	4435880	9606.ENSP00000418447	9606.ENSP00000269305	0	0	0	0	0	0.342	0.900	0.359	0.954
TNFRSF10B	TNFRSF10A	4436223	4433143	9606.ENSP00000276431	9606.ENSP00000221132	0	0	0	0.927	0.069	0.522	0.900	0.923	0.954
FASLG	RIPK1	4442944	4434726	9606.ENSP00000356694	9606.ENSP00000259808	0	0	0	0	0	0	0.900	0.556	0.953
BIRC2	FASLG	4451224	4442944	9606.ENSP00000477613	9606.ENSP00000356694	0	0	0	0	0	0	0.900	0.553	0.953
OGG1	NTHL1	4438234	4433059	9606.ENSP00000306561	9606.ENSP00000219066	0.049	0	0	0	0.061	0.157	0	0.945	0.953
IKBKG	XIAP	4451812	4443692	9606.ENSP00000483825	9606.ENSP00000360242	0	0	0	0	0.104	0	0.900	0.519	0.953
PARP1	CASP9	4442743	4440164	9606.ENSP00000355759	9606.ENSP00000330237	0	0	0	0	0.061	0.126	0.800	0.743	0.952
RFC4	PARP1	4446025	4442743	9606.ENSP00000376272	9606.ENSP00000355759	0	0	0	0	0.336	0.329	0.900	0.061	0.952
BAK1	BAX	4444397	4437004	9606.ENSP00000363591	9606.ENSP00000293288	0	0	0	0.654	0.088	0.379	0.900	0.674	0.952
CASP7	FAS	4443299	4441783	9606.ENSP00000358327	9606.ENSP00000347979	0	0	0	0	0.072	0.053	0.900	0.520	0.952
TRAF1	FADD	4444282	4437802	9606.ENSP00000362994	9606.ENSP00000301838	0	0	0	0	0.061	0	0.900	0.536	0.952
PPP2CA	MTOR	4448965	4442490	9606.ENSP00000418447	9606.ENSP00000354558	0	0	0	0	0.062	0.260	0.900	0.380	0.951
DIABLO	BAX	4448024	4437004	9606.ENSP00000398495	9606.ENSP00000293288	0	0	0	0	0.060	0	0.900	0.518	0.950
BIRC2	FAS	4451224	4441783	9606.ENSP00000477613	9606.ENSP00000347979	0	0	0	0	0.062	0	0.900	0.510	0.950
TNFRSF10C	TP53	4441913	4435880	9606.ENSP00000349324	9606.ENSP00000269305	0	0	0	0	0.061	0	0.900	0.510	0.950
BIRC2	CASP6	4451224	4435568	9606.ENSP00000477613	9606.ENSP00000265164	0	0	0	0	0	0.181	0.900	0.436	0.949
MT-CYB	COX5B	4442489	4434630	9606.ENSP00000354554	9606.ENSP00000258424	0	0	0	0	0	0.777	0.540	0.544	0.949
RPA1	APEX1	4434378	4432978	9606.ENSP00000254719	9606.ENSP00000216714	0	0	0	0	0.179	0.074	0.900	0.417	0.949
PCNA	TP53	4445167	4435880	9606.ENSP00000368458	9606.ENSP00000269305	0	0	0	0	0.069	0.379	0.900	0.220	0.948
FASLG	BIRC3	4442944	4435265	9606.ENSP00000356694	9606.ENSP00000263464	0	0	0	0	0.065	0	0.900	0.495	0.948
CASP7	CASP9	4443299	4440164	9606.ENSP00000358327	9606.ENSP00000330237	0	0	0	0.710	0	0.332	0.900	0.894	0.948
CASP6	BIRC3	4435568	4435265	9606.ENSP00000265164	9606.ENSP00000263464	0	0	0	0	0	0.181	0.900	0.419	0.948
CYP2D6	CYP3A4	4442402	4440831	9606.ENSP00000353820	9606.ENSP00000337915	0	0	0.421	0.617	0.089	0	0.900	0.935	0.948
PARP1	XRCC1	4442743	4435155	9606.ENSP00000355759	9606.ENSP00000262887	0	0	0	0	0.070	0.474	0	0.902	0.948
TRAF1	CASP2	4444282	4438807	9606.ENSP00000362994	9606.ENSP00000312664	0	0	0	0	0	0	0.900	0.505	0.948
BAD	CASP3	4446281	4438651	9606.ENSP00000378040	9606.ENSP00000311032	0	0	0	0	0	0	0.900	0.496	0.947
XRCC1	RPA1	4435155	4434378	9606.ENSP00000262887	9606.ENSP00000254719	0	0	0	0	0.094	0.369	0.900	0.194	0.947
BID	TNFSF10	4439229	4433796	9606.ENSP00000318822	9606.ENSP00000241261	0	0	0	0	0	0	0.900	0.491	0.946
TNF	BID	4448041	4439229	9606.ENSP00000398698	9606.ENSP00000318822	0	0	0	0	0	0.302	0.900	0.299	0.946
TRADD	CASP2	4441135	4438807	9606.ENSP00000341268	9606.ENSP00000312664	0	0	0	0	0	0	0.900	0.484	0.946
COX4I1	MT-CYB	4450571	4442489	9606.ENSP00000457513	9606.ENSP00000354554	0	0	0	0	0.063	0.731	0.540	0.593	0.946
PPP2CA	GSK3B	4448965	4439717	9606.ENSP00000418447	9606.ENSP00000324806	0	0	0	0	0.107	0.157	0.900	0.368	0.946
FAS	BIRC3	4441783	4435265	9606.ENSP00000347979	9606.ENSP00000263464	0	0	0	0	0.097	0	0.900	0.455	0.946
LIG3	RFC2	4445070	4432637	9606.ENSP00000367787	9606.ENSP00000055077	0	0	0	0	0.165	0.155	0.900	0.319	0.945
RFC4	APEX1	4446025	4432978	9606.ENSP00000376272	9606.ENSP00000216714	0	0	0	0	0.277	0.064	0.900	0.276	0.944
BID	TNFRSF10A	4439229	4433143	9606.ENSP00000318822	9606.ENSP00000221132	0	0	0	0	0	0	0.900	0.472	0.944
CASP2	CASP3	4438807	4438651	9606.ENSP00000312664	9606.ENSP00000311032	0	0	0	0.772	0.064	0.332	0.900	0.823	0.944
DIABLO	BAK1	4448024	4444397	9606.ENSP00000398495	9606.ENSP00000363591	0	0	0	0	0.083	0	0.900	0.440	0.944
CASP3	TP53	4438651	4435880	9606.ENSP00000311032	9606.ENSP00000269305	0	0	0	0	0.061	0	0	0.942	0.944
MTOR	PIK3CA	4442490	4435346	9606.ENSP00000354558	9606.ENSP00000263967	0	0	0	0.541	0.061	0.186	0.900	0.730	0.944
TNF	CASP2	4448041	4438807	9606.ENSP00000398698	9606.ENSP00000312664	0	0	0	0	0	0.092	0.900	0.422	0.943
CASP2	RIPK1	4438807	4434726	9606.ENSP00000312664	9606.ENSP00000259808	0	0	0	0	0	0.064	0.900	0.447	0.943
XIAP	BIRC3	4443692	4435265	9606.ENSP00000360242	9606.ENSP00000263464	0	0	0	0.867	0.053	0.379	0.900	0.883	0.943
PARP1	RPA1	4442743	4434378	9606.ENSP00000355759	9606.ENSP00000254719	0	0	0	0	0.224	0.074	0.900	0.301	0.943
CASP3	TRAF2	4438651	4434026	9606.ENSP00000311032	9606.ENSP00000247668	0	0	0	0	0	0	0.900	0.460	0.943
POLD2	RFC1	4451460	4445614	9606.ENSP00000480186	9606.ENSP00000371321	0	0	0	0	0.165	0.070	0.900	0.347	0.942
TRADD	BID	4441135	4439229	9606.ENSP00000341268	9606.ENSP00000318822	0	0	0	0	0.063	0	0.900	0.433	0.942
RFC1	POLH	4445614	4443904	9606.ENSP00000371321	9606.ENSP00000361310	0	0	0	0	0.172	0	0.900	0.354	0.941
AKT1	BCL2	4450372	4446777	9606.ENSP00000451828	9606.ENSP00000381185	0	0	0	0	0.061	0	0.900	0.426	0.941
BID	TP53	4439229	4435880	9606.ENSP00000318822	9606.ENSP00000269305	0	0	0	0	0	0	0.900	0.441	0.941
PCNA	XRCC1	4445167	4435155	9606.ENSP00000368458	9606.ENSP00000262887	0	0	0	0	0.063	0.379	0.900	0.095	0.940
RFC5	XRCC1	4448482	4435155	9606.ENSP00000408295	9606.ENSP00000262887	0	0	0	0	0.113	0	0.900	0.379	0.940
RFC4	MSH6	4446025	4433630	9606.ENSP00000376272	9606.ENSP00000234420	0.049	0	0	0	0.724	0.123	0	0.766	0.939
BAD	CYCS	4446281	4438356	9606.ENSP00000378040	9606.ENSP00000307786	0	0	0	0	0	0	0.900	0.421	0.939
BCL2L11	BID	4446127	4439229	9606.ENSP00000376943	9606.ENSP00000318822	0	0	0	0	0	0.305	0.800	0.602	0.939
RFC3	PARP1	4445320	4442743	9606.ENSP00000369411	9606.ENSP00000355759	0	0	0	0	0.152	0.329	0.900	0.056	0.939
RFC1	CASP3	4445614	4438651	9606.ENSP00000371321	9606.ENSP00000311032	0	0	0	0	0	0.379	0.900	0.096	0.938
RFC1	POLD3	4445614	4435296	9606.ENSP00000371321	9606.ENSP00000263681	0	0	0	0	0.137	0	0.900	0.348	0.938
RFC5	PARP1	4448482	4442743	9606.ENSP00000408295	9606.ENSP00000355759	0	0	0	0	0.159	0.282	0.900	0.099	0.938
RFC5	LIG3	4448482	4445070	9606.ENSP00000408295	9606.ENSP00000367787	0	0	0	0	0.134	0.155	0.900	0.246	0.937
POLD2	LIG3	4451460	4445070	9606.ENSP00000480186	9606.ENSP00000367787	0	0	0	0	0.183	0	0.900	0.298	0.937
CASP3	BCL2L1	4438651	4437866	9606.ENSP00000311032	9606.ENSP00000302564	0	0	0	0	0	0.168	0	0.927	0.937
PDPK1	GSK3B	4441403	4439717	9606.ENSP00000344220	9606.ENSP00000324806	0	0	0	0.608	0.131	0.178	0.900	0.515	0.937
BIRC2	BIRC3	4451224	4435265	9606.ENSP00000477613	9606.ENSP00000263464	0	0	0	0.976	0.143	0.313	0.900	0.865	0.937
FASLG	TRAF2	4442944	4434026	9606.ENSP00000356694	9606.ENSP00000247668	0	0	0	0	0	0	0.900	0.387	0.936
HSP90AA1	PIK3CA	4440643	4435346	9606.ENSP00000335153	9606.ENSP00000263967	0	0	0	0	0	0.063	0.900	0.380	0.936
RFC4	LIG3	4446025	4445070	9606.ENSP00000376272	9606.ENSP00000367787	0	0	0	0	0.132	0.155	0.900	0.241	0.936
FOXO3	TP53	4447277	4435880	9606.ENSP00000385824	9606.ENSP00000269305	0	0	0	0	0	0.513	0	0.875	0.936
CASP7	CASP3	4443299	4438651	9606.ENSP00000358327	9606.ENSP00000311032	0	0	0	0.942	0.062	0.332	0.900	0.897	0.935
BECN1	MTOR	4442634	4442490	9606.ENSP00000355231	9606.ENSP00000354558	0	0	0	0	0.063	0.268	0	0.912	0.935
AKT1	BECN1	4450372	4442634	9606.ENSP00000451828	9606.ENSP00000355231	0	0	0	0	0	0.310	0	0.908	0.934
PARP1	RFC2	4442743	4432637	9606.ENSP00000355759	9606.ENSP00000055077	0	0	0	0	0.087	0.268	0.900	0.126	0.933
RFC3	LIG3	4445320	4445070	9606.ENSP00000369411	9606.ENSP00000367787	0	0	0	0	0.153	0.155	0.900	0.179	0.933
APEX1	RFC2	4432978	4432637	9606.ENSP00000216714	9606.ENSP00000055077	0	0	0	0	0.122	0.064	0.900	0.273	0.932
POLI	RFC4	4450675	4446025	9606.ENSP00000462664	9606.ENSP00000376272	0	0	0	0	0.086	0	0.900	0.319	0.932
DIABLO	BCL2	4448024	4446777	9606.ENSP00000398495	9606.ENSP00000381185	0	0	0	0	0	0	0.900	0.354	0.932
FASLG	TNFSF10	4442944	4433796	9606.ENSP00000356694	9606.ENSP00000241261	0	0	0	0.617	0.071	0	0.900	0.788	0.932
POLD1	PARP1	4448393	4442743	9606.ENSP00000406046	9606.ENSP00000355759	0	0	0	0	0.154	0	0.900	0.255	0.931
BID	TRAF2	4439229	4434026	9606.ENSP00000318822	9606.ENSP00000247668	0	0	0	0	0	0.157	0.900	0.251	0.931
FAS	TNFRSF10A	4441783	4433143	9606.ENSP00000347979	9606.ENSP00000221132	0	0	0	0.589	0	0	0.900	0.770	0.931
BID	BIRC3	4439229	4435265	9606.ENSP00000318822	9606.ENSP00000263464	0	0	0	0	0.061	0	0.900	0.320	0.930
POLI	RFC2	4450675	4432637	9606.ENSP00000462664	9606.ENSP00000055077	0	0	0	0	0.064	0	0.900	0.316	0.930
FAS	TRAF2	4441783	4434026	9606.ENSP00000347979	9606.ENSP00000247668	0	0	0	0	0.061	0	0.900	0.310	0.929
TNFRSF10C	FADD	4441913	4437802	9606.ENSP00000349324	9606.ENSP00000301838	0	0	0	0	0	0.088	0.800	0.646	0.929
POLD3	RPA1	4435296	4434378	9606.ENSP00000263681	9606.ENSP00000254719	0	0	0	0	0.151	0	0.900	0.240	0.929
LIG1	MSH6	4435231	4433630	9606.ENSP00000263274	9606.ENSP00000234420	0	0	0	0	0.650	0	0	0.805	0.929
PDPK1	NOS3	4441403	4437409	9606.ENSP00000344220	9606.ENSP00000297494	0	0	0	0	0.055	0	0.900	0.300	0.928
RFC4	XRCC1	4446025	4435155	9606.ENSP00000376272	9606.ENSP00000262887	0	0	0	0	0.102	0	0.900	0.266	0.928
IKBKG	FASLG	4451812	4442944	9606.ENSP00000483825	9606.ENSP00000356694	0	0	0	0	0	0	0.900	0.310	0.928
XRCC1	RFC2	4435155	4432637	9606.ENSP00000262887	9606.ENSP00000055077	0	0	0	0	0.146	0	0.900	0.220	0.927
IKBKG	TNFRSF10A	4451812	4433143	9606.ENSP00000483825	9606.ENSP00000221132	0	0	0	0	0	0	0.900	0.302	0.927
IKBKG	TNFRSF10B	4451812	4436223	9606.ENSP00000483825	9606.ENSP00000276431	0	0	0	0	0	0	0.900	0.304	0.927
CASP10	TRAF2	4436662	4434026	9606.ENSP00000286186	9606.ENSP00000247668	0	0	0	0	0.061	0	0.900	0.289	0.927
CRADD	BIRC3	4449892	4435265	9606.ENSP00000439068	9606.ENSP00000263464	0	0	0	0	0	0	0.900	0.302	0.927
RFC5	APEX1	4448482	4432978	9606.ENSP00000408295	9606.ENSP00000216714	0	0	0	0	0.200	0.064	0.900	0.129	0.926
HSP90AA1	RIPK1	4440643	4434726	9606.ENSP00000335153	9606.ENSP00000259808	0	0	0	0	0	0.473	0.800	0.358	0.926
AKT1	BCL2L11	4450372	4446127	9606.ENSP00000451828	9606.ENSP00000376943	0	0	0	0	0	0.336	0	0.894	0.926
IKBKG	TNFSF10	4451812	4433796	9606.ENSP00000483825	9606.ENSP00000241261	0	0	0	0	0	0	0.900	0.291	0.926
POLD2	POLB	4451460	4435603	9606.ENSP00000480186	9606.ENSP00000265421	0	0	0	0	0.061	0	0.900	0.278	0.926
APAF1	CASP10	4450251	4436662	9606.ENSP00000448165	9606.ENSP00000286186	0	0	0	0	0.057	0.731	0	0.728	0.925
BECN1	CASP3	4442634	4438651	9606.ENSP00000355231	9606.ENSP00000311032	0	0	0	0	0	0.302	0	0.897	0.925
BID	RIPK1	4439229	4434726	9606.ENSP00000318822	9606.ENSP00000259808	0	0	0	0	0	0	0.900	0.288	0.925
RFC4	TP53	4446025	4435880	9606.ENSP00000376272	9606.ENSP00000269305	0	0	0	0	0.082	0.085	0.900	0.222	0.925
RFC3	XRCC1	4445320	4435155	9606.ENSP00000369411	9606.ENSP00000262887	0	0	0	0	0.128	0	0.900	0.206	0.924
POLI	RFC1	4450675	4445614	9606.ENSP00000462664	9606.ENSP00000371321	0	0	0	0	0.102	0	0.900	0.225	0.924
FASLG	PIK3CA	4442944	4435346	9606.ENSP00000356694	9606.ENSP00000263967	0	0	0	0	0	0.114	0.900	0.211	0.923
RFC1	XRCC1	4445614	4435155	9606.ENSP00000371321	9606.ENSP00000262887	0	0	0	0	0.074	0	0.900	0.236	0.923
CASP2	CASP6	4438807	4435568	9606.ENSP00000312664	9606.ENSP00000265164	0	0	0	0.718	0	0	0.900	0.833	0.923
CRADD	BID	4449892	4439229	9606.ENSP00000439068	9606.ENSP00000318822	0	0	0	0	0	0	0.900	0.270	0.923
PDPK1	CASP9	4441403	4440164	9606.ENSP00000344220	9606.ENSP00000330237	0	0	0	0	0	0	0.900	0.268	0.923
IKBKG	CASP10	4451812	4436662	9606.ENSP00000483825	9606.ENSP00000286186	0	0	0	0	0	0	0.900	0.263	0.923
PPP2CA	CYCS	4448965	4438356	9606.ENSP00000418447	9606.ENSP00000307786	0	0	0	0	0.103	0.080	0.900	0.179	0.923
CFLAR	BCL2L1	4438789	4437866	9606.ENSP00000312455	9606.ENSP00000302564	0	0	0	0	0.055	0.387	0	0.877	0.923
POLD3	XRCC1	4435296	4435155	9606.ENSP00000263681	9606.ENSP00000262887	0	0	0	0	0.107	0	0.900	0.204	0.922
RFC1	PARP1	4445614	4442743	9606.ENSP00000371321	9606.ENSP00000355759	0	0	0	0	0.085	0.159	0.900	0.111	0.922
PIK3CA	TNFSF10	4435346	4433796	9606.ENSP00000263967	9606.ENSP00000241261	0	0	0	0	0	0	0.900	0.254	0.922
RFC3	TP53	4445320	4435880	9606.ENSP00000369411	9606.ENSP00000269305	0	0	0	0	0.074	0.085	0.900	0.186	0.921
IKBKG	FAS	4451812	4441783	9606.ENSP00000483825	9606.ENSP00000347979	0	0	0	0	0	0	0.900	0.247	0.921
IKBKG	PDPK1	4451812	4441403	9606.ENSP00000483825	9606.ENSP00000344220	0	0	0	0	0	0	0.900	0.247	0.921
RFC3	APEX1	4445320	4432978	9606.ENSP00000369411	9606.ENSP00000216714	0	0	0	0	0.193	0.064	0.900	0.089	0.921
CASP2	TRAF2	4438807	4434026	9606.ENSP00000312664	9606.ENSP00000247668	0	0	0	0	0.048	0	0.900	0.246	0.921
OGG1	FEN1	4438234	4438133	9606.ENSP00000306561	9606.ENSP00000305480	0.129	0	0	0	0.103	0.260	0	0.879	0.921
CRADD	TNF	4449892	4448041	9606.ENSP00000439068	9606.ENSP00000398698	0	0	0	0	0	0	0.900	0.249	0.921
CASP9	CASP6	4440164	4435568	9606.ENSP00000330237	9606.ENSP00000265164	0	0	0	0.733	0	0	0.900	0.829	0.921
POLH	RFC2	4443904	4432637	9606.ENSP00000361310	9606.ENSP00000055077	0	0	0	0	0.083	0	0.900	0.202	0.920
TP53	RFC2	4435880	4432637	9606.ENSP00000269305	9606.ENSP00000055077	0	0	0	0	0.064	0	0.900	0.223	0.920
POLB	RFC2	4435603	4432637	9606.ENSP00000265421	9606.ENSP00000055077	0	0	0	0	0.049	0	0.900	0.231	0.920
RFC4	POLB	4446025	4435603	9606.ENSP00000376272	9606.ENSP00000265421	0	0	0	0	0.049	0	0.900	0.232	0.920
RFC1	APEX1	4445614	4432978	9606.ENSP00000371321	9606.ENSP00000216714	0	0	0	0	0.159	0	0.900	0.122	0.919
CDKN1A	PDPK1	4447168	4441403	9606.ENSP00000384849	9606.ENSP00000344220	0	0	0	0	0	0	0.900	0.210	0.917
LIG3	POLD3	4445070	4435296	9606.ENSP00000367787	9606.ENSP00000263681	0	0	0	0	0.120	0	0.900	0.136	0.917
POLB	RPA1	4435603	4434378	9606.ENSP00000265421	9606.ENSP00000254719	0	0	0	0	0	0	0.900	0.206	0.917
RFC5	TP53	4448482	4435880	9606.ENSP00000408295	9606.ENSP00000269305	0	0	0	0	0.061	0	0.900	0.187	0.917
APAF1	CASP2	4450251	4438807	9606.ENSP00000448165	9606.ENSP00000312664	0	0	0	0	0	0.731	0	0.704	0.916
CRADD	TRAF2	4449892	4434026	9606.ENSP00000439068	9606.ENSP00000247668	0	0	0	0	0	0	0.900	0.201	0.916
TNFRSF10C	TNFRSF10B	4441913	4436223	9606.ENSP00000349324	9606.ENSP00000276431	0	0	0	0.862	0.088	0	0.900	0.789	0.915
POLD2	APEX1	4451460	4432978	9606.ENSP00000480186	9606.ENSP00000216714	0	0	0	0	0.158	0	0.900	0.080	0.915
BAD	PDPK1	4446281	4441403	9606.ENSP00000378040	9606.ENSP00000344220	0	0	0	0	0	0	0.900	0.186	0.915
RFC4	POLH	4446025	4443904	9606.ENSP00000376272	9606.ENSP00000361310	0	0	0	0	0.109	0	0.900	0.126	0.915
FAS	PIK3CA	4441783	4435346	9606.ENSP00000347979	9606.ENSP00000263967	0	0	0	0	0	0	0.900	0.190	0.915
RFC5	POLH	4448482	4443904	9606.ENSP00000408295	9606.ENSP00000361310	0	0	0	0	0.110	0	0.900	0.126	0.915
CRADD	TRAF1	4449892	4444282	9606.ENSP00000439068	9606.ENSP00000362994	0	0	0	0	0	0	0.900	0.177	0.914
CASP8	CYCS	4442125	4438356	9606.ENSP00000351273	9606.ENSP00000307786	0	0	0	0	0.063	0	0	0.912	0.914
AKT1	XIAP	4450372	4443692	9606.ENSP00000451828	9606.ENSP00000360242	0	0	0	0	0	0.704	0	0.721	0.913
RFC3	POLH	4445320	4443904	9606.ENSP00000369411	9606.ENSP00000361310	0	0	0	0	0.095	0	0.900	0.126	0.913
POLD2	XRCC1	4451460	4435155	9606.ENSP00000480186	9606.ENSP00000262887	0	0	0	0	0.124	0	0.900	0.090	0.913
POLI	RFC5	4450675	4448482	9606.ENSP00000462664	9606.ENSP00000408295	0	0	0	0	0.078	0	0.900	0.126	0.912
APAF1	CFLAR	4450251	4438789	9606.ENSP00000448165	9606.ENSP00000312455	0	0	0	0	0.061	0.731	0	0.681	0.912
POLI	RFC3	4450675	4445320	9606.ENSP00000462664	9606.ENSP00000369411	0	0	0	0	0.082	0	0.900	0.126	0.912
POLI	RPA1	4450675	4434378	9606.ENSP00000462664	9606.ENSP00000254719	0	0	0	0	0.064	0	0.900	0.128	0.911
TNFRSF10C	TNFRSF10A	4441913	4433143	9606.ENSP00000349324	9606.ENSP00000221132	0	0	0	0.884	0.065	0	0.900	0.837	0.911
TP53	APEX1	4435880	4432978	9606.ENSP00000269305	9606.ENSP00000216714	0	0	0	0	0.085	0.379	0	0.855	0.910
RFC1	POLB	4445614	4435603	9606.ENSP00000371321	9606.ENSP00000265421	0	0	0	0	0	0	0.900	0.130	0.909
POLD2	PARP1	4451460	4442743	9606.ENSP00000480186	9606.ENSP00000355759	0	0	0	0	0.131	0	0.900	0	0.909
POLB	POLD3	4435603	4435296	9606.ENSP00000265421	9606.ENSP00000263681	0	0	0	0	0	0	0.900	0.134	0.909
POLD3	APEX1	4435296	4432978	9606.ENSP00000263681	9606.ENSP00000216714	0	0	0	0	0.062	0	0.900	0.104	0.908
PARP1	POLD3	4442743	4435296	9606.ENSP00000355759	9606.ENSP00000263681	0	0	0	0	0.062	0	0.900	0.104	0.908
POLH	RPA1	4443904	4434378	9606.ENSP00000361310	9606.ENSP00000254719	0	0	0	0	0.089	0	0.900	0.063	0.907
CDKN1A	RPA1	4447168	4434378	9606.ENSP00000384849	9606.ENSP00000254719	0	0	0	0	0	0	0.900	0.116	0.907
TP53	PIK3CA	4435880	4435346	9606.ENSP00000269305	9606.ENSP00000263967	0	0	0	0	0	0.060	0	0.904	0.907
RFC3	POLB	4445320	4435603	9606.ENSP00000369411	9606.ENSP00000265421	0	0	0	0	0.064	0	0.900	0.062	0.904
RFC5	POLB	4448482	4435603	9606.ENSP00000408295	9606.ENSP00000265421	0	0	0	0	0.049	0	0.900	0.075	0.904
BAX	RPA1	4437004	4434378	9606.ENSP00000293288	9606.ENSP00000254719	0	0	0	0	0.062	0	0.900	0.062	0.904
FOXO3	NOS3	4447277	4437409	9606.ENSP00000385824	9606.ENSP00000297494	0	0	0	0	0	0.185	0	0.885	0.903
TAB2	PDPK1	4442887	4441403	9606.ENSP00000356426	9606.ENSP00000344220	0	0	0	0	0.063	0	0.900	0	0.902
XIAP	BCL2L1	4443692	4437866	9606.ENSP00000360242	9606.ENSP00000302564	0	0	0	0	0.053	0.083	0	0.894	0.900
CASP2	CASP10	4438807	4436662	9606.ENSP00000312664	9606.ENSP00000286186	0	0	0	0.643	0.061	0.860	0	0.736	0.898
FEN1	NTHL1	4438133	4433059	9606.ENSP00000305480	9606.ENSP00000219066	0.111	0	0	0	0.097	0.308	0	0.838	0.898
LIG1	XRCC1	4435231	4435155	9606.ENSP00000263274	9606.ENSP00000262887	0	0	0	0	0.117	0.192	0	0.868	0.897
CASP9	CASP10	4440164	4436662	9606.ENSP00000330237	9606.ENSP00000286186	0	0	0	0.682	0	0.860	0	0.831	0.896
XIAP	CASP10	4443692	4436662	9606.ENSP00000360242	9606.ENSP00000286186	0	0	0	0	0.057	0.715	0	0.645	0.896
MTOR	TP53	4442490	4435880	9606.ENSP00000354558	9606.ENSP00000269305	0	0	0	0	0	0.391	0	0.835	0.895
IKBKG	MTOR	4451812	4442490	9606.ENSP00000483825	9606.ENSP00000354558	0	0	0	0	0	0.871	0	0.213	0.894
GSK3B	PIK3CA	4439717	4435346	9606.ENSP00000324806	9606.ENSP00000263967	0	0	0	0	0.063	0.124	0.800	0.419	0.891
GSK3B	TRAF2	4439717	4434026	9606.ENSP00000324806	9606.ENSP00000247668	0	0	0	0	0.068	0.879	0	0.082	0.887
CASP10	CASP6	4436662	4435568	9606.ENSP00000286186	9606.ENSP00000265164	0	0	0	0.763	0.061	0.860	0	0.750	0.886
PARP1	TP53	4442743	4435880	9606.ENSP00000355759	9606.ENSP00000269305	0	0	0	0	0.062	0.379	0	0.820	0.886
TNF	FAS	4448041	4441783	9606.ENSP00000398698	9606.ENSP00000347979	0	0	0	0	0.089	0.348	0	0.820	0.884
DIABLO	CYCS	4448024	4438356	9606.ENSP00000398495	9606.ENSP00000307786	0	0	0	0	0.060	0	0	0.876	0.878
BECN1	TP53	4442634	4435880	9606.ENSP00000355231	9606.ENSP00000269305	0	0	0	0	0	0.305	0	0.829	0.876
AKT1	TNF	4450372	4448041	9606.ENSP00000451828	9606.ENSP00000398698	0	0	0	0	0	0.050	0	0.874	0.876
CASP3	BAX	4438651	4437004	9606.ENSP00000311032	9606.ENSP00000293288	0	0	0	0	0	0.416	0	0.793	0.874
TNF	CASP3	4448041	4438651	9606.ENSP00000398698	9606.ENSP00000311032	0	0	0	0	0	0.302	0	0.825	0.873
TNF	CFLAR	4448041	4438789	9606.ENSP00000398698	9606.ENSP00000312455	0	0	0	0	0.108	0.302	0	0.811	0.872
AKT1	CYCS	4450372	4438356	9606.ENSP00000451828	9606.ENSP00000307786	0	0	0	0	0	0	0	0.870	0.870
IKBKG	BCL2	4451812	4446777	9606.ENSP00000483825	9606.ENSP00000381185	0	0	0	0	0	0.860	0	0.064	0.863
BCL2L11	BECN1	4446127	4442634	9606.ENSP00000376943	9606.ENSP00000355231	0	0	0	0	0	0.265	0	0.818	0.861
CFLAR	TP53	4438789	4435880	9606.ENSP00000312455	9606.ENSP00000269305	0	0	0	0	0.061	0.379	0	0.776	0.858
XIAP	CFLAR	4443692	4438789	9606.ENSP00000360242	9606.ENSP00000312455	0	0	0	0	0.062	0.181	0	0.826	0.855
CASP9	PIK3CA	4440164	4435346	9606.ENSP00000330237	9606.ENSP00000263967	0	0	0	0	0	0.108	0.800	0.256	0.855
OGG1	LIG1	4438234	4435231	9606.ENSP00000306561	9606.ENSP00000263274	0.069	0	0	0	0.079	0	0	0.842	0.852
CASP9	TP53	4440164	4435880	9606.ENSP00000330237	9606.ENSP00000269305	0	0	0	0	0.061	0	0	0.846	0.849
MSH6	RFC2	4433630	4432637	9606.ENSP00000234420	9606.ENSP00000055077	0.049	0	0	0	0.201	0.123	0	0.798	0.848
FAS	CASP3	4441783	4438651	9606.ENSP00000347979	9606.ENSP00000311032	0	0	0	0	0	0.053	0.360	0.768	0.847
BECN1	PIK3CA	4442634	4435346	9606.ENSP00000355231	9606.ENSP00000263967	0	0	0	0	0.063	0.268	0.720	0.285	0.844
DIABLO	CASP8	4448024	4442125	9606.ENSP00000398495	9606.ENSP00000351273	0	0	0	0	0.049	0	0	0.841	0.843
OGG1	MSH6	4438234	4433630	9606.ENSP00000306561	9606.ENSP00000234420	0	0	0	0	0.077	0.269	0	0.786	0.843
TP53	TSC2	4435880	4433091	9606.ENSP00000269305	9606.ENSP00000219476	0	0	0	0	0	0.299	0	0.785	0.842
CYCS	TP53	4438356	4435880	9606.ENSP00000307786	9606.ENSP00000269305	0	0	0	0	0	0	0	0.839	0.839
BECN1	HSP90AA1	4442634	4440643	9606.ENSP00000355231	9606.ENSP00000335153	0	0	0	0	0	0.379	0	0.752	0.839
TNFRSF10C	RIPK1	4441913	4434726	9606.ENSP00000349324	9606.ENSP00000259808	0	0	0	0	0	0	0.800	0.227	0.838
TRAF1	CFLAR	4444282	4438789	9606.ENSP00000362994	9606.ENSP00000312455	0	0	0	0	0.106	0.328	0	0.753	0.838
POLI	TP53	4450675	4435880	9606.ENSP00000462664	9606.ENSP00000269305	0	0	0	0	0	0.417	0	0.726	0.834
CASP9	FADD	4440164	4437802	9606.ENSP00000330237	9606.ENSP00000301838	0	0	0	0	0.054	0.076	0	0.825	0.833
TNF	BCL2L1	4448041	4437866	9606.ENSP00000398698	9606.ENSP00000302564	0	0	0	0	0	0.157	0	0.809	0.833
TNF	NOS3	4448041	4437409	9606.ENSP00000398698	9606.ENSP00000297494	0	0	0	0	0.061	0	0	0.828	0.832
RFC1	MSH6	4445614	4433630	9606.ENSP00000371321	9606.ENSP00000234420	0	0	0	0	0.559	0.484	0	0.308	0.829
BAD	BAX	4446281	4437004	9606.ENSP00000378040	9606.ENSP00000293288	0	0	0	0	0	0.500	0	0.669	0.827
TNF	TP53	4448041	4435880	9606.ENSP00000398698	9606.ENSP00000269305	0	0	0	0	0	0	0	0.824	0.825
CASP9	BAX	4440164	4437004	9606.ENSP00000330237	9606.ENSP00000293288	0	0	0	0	0	0.416	0	0.712	0.825
AKT1	CFLAR	4450372	4438789	9606.ENSP00000451828	9606.ENSP00000312455	0	0	0	0	0	0.064	0	0.816	0.821
PARP1	CASP8	4442743	4442125	9606.ENSP00000355759	9606.ENSP00000351273	0	0	0	0	0	0.394	0	0.715	0.820
FOXO3	CDKN1A	4447277	4447168	9606.ENSP00000385824	9606.ENSP00000384849	0	0	0	0	0	0.366	0	0.723	0.817
DIABLO	RIPK1	4448024	4434726	9606.ENSP00000398495	9606.ENSP00000259808	0	0	0	0	0	0.081	0	0.804	0.813
FOXO3	MTOR	4447277	4442490	9606.ENSP00000385824	9606.ENSP00000354558	0	0	0	0	0.063	0.157	0	0.783	0.813
MTOR	CASP3	4442490	4438651	9606.ENSP00000354558	9606.ENSP00000311032	0	0	0	0	0	0.066	0	0.805	0.811
APAF1	HSP90AA1	4450251	4440643	9606.ENSP00000448165	9606.ENSP00000335153	0	0	0	0	0	0.438	0	0.678	0.811
BCL2L11	CYCS	4446127	4438356	9606.ENSP00000376943	9606.ENSP00000307786	0	0	0	0	0	0	0	0.809	0.809
PIK3CA	TRAF2	4435346	4434026	9606.ENSP00000263967	9606.ENSP00000247668	0	0	0	0	0.062	0.051	0.800	0	0.806
LIG3	APEX1	4445070	4432978	9606.ENSP00000367787	9606.ENSP00000216714	0.069	0	0	0	0.162	0	0	0.769	0.804
BID	CASP3	4439229	4438651	9606.ENSP00000318822	9606.ENSP00000311032	0	0	0	0	0.061	0.465	0	0.635	0.800
CASP7	BCL2L1	4443299	4437866	9606.ENSP00000358327	9606.ENSP00000302564	0	0	0	0	0	0.168	0	0.765	0.796
CASP2	CYCS	4438807	4438356	9606.ENSP00000312664	9606.ENSP00000307786	0	0	0	0	0.063	0	0	0.790	0.795
FASLG	CASP3	4442944	4438651	9606.ENSP00000356694	9606.ENSP00000311032	0	0	0	0	0	0	0	0.795	0.795
AKT1	FASLG	4450372	4442944	9606.ENSP00000451828	9606.ENSP00000356694	0	0	0	0	0	0	0	0.794	0.794
DIABLO	TRAF1	4448024	4444282	9606.ENSP00000398495	9606.ENSP00000362994	0	0	0	0	0	0.666	0	0.409	0.794
CASP3	NOS3	4438651	4437409	9606.ENSP00000311032	9606.ENSP00000297494	0	0	0	0	0	0	0	0.793	0.793
LIG1	NTHL1	4435231	4433059	9606.ENSP00000263274	9606.ENSP00000219066	0.077	0	0	0	0.081	0	0	0.774	0.792
AKT1	PARP1	4450372	4442743	9606.ENSP00000451828	9606.ENSP00000355759	0	0	0	0	0.061	0.057	0	0.783	0.791
CASP8	BAX	4442125	4437004	9606.ENSP00000351273	9606.ENSP00000293288	0	0	0	0	0	0.416	0	0.656	0.791
APAF1	FAS	4450251	4441783	9606.ENSP00000448165	9606.ENSP00000347979	0	0	0	0	0	0.379	0	0.677	0.791
XIAP	CYCS	4443692	4438356	9606.ENSP00000360242	9606.ENSP00000307786	0	0	0	0	0.045	0	0	0.786	0.787
BCL2L11	FASLG	4446127	4442944	9606.ENSP00000376943	9606.ENSP00000356694	0	0	0	0	0	0.379	0	0.670	0.786
BCL2L11	CASP9	4446127	4440164	9606.ENSP00000376943	9606.ENSP00000330237	0	0	0	0	0	0	0	0.786	0.786
TAB2	GSK3B	4442887	4439717	9606.ENSP00000356426	9606.ENSP00000324806	0	0	0	0	0.063	0.765	0	0.090	0.782
FOXO3	PDPK1	4447277	4441403	9606.ENSP00000385824	9606.ENSP00000344220	0	0	0	0	0.082	0.057	0	0.768	0.782
IKBKG	TRAF1	4451812	4444282	9606.ENSP00000483825	9606.ENSP00000362994	0	0	0	0	0.070	0.571	0	0.495	0.781
PPP2CA	BCL2	4448965	4446777	9606.ENSP00000418447	9606.ENSP00000381185	0	0	0	0	0.045	0.450	0.600	0.060	0.776
TP53	MSH6	4435880	4433630	9606.ENSP00000269305	9606.ENSP00000234420	0	0	0	0	0.061	0.336	0	0.670	0.776
MT-CO1	CYC1	4442477	4439104	9606.ENSP00000354499	9606.ENSP00000317159	0	0	0	0	0.102	0	0.540	0.489	0.770
XRCC1	NTHL1	4435155	4433059	9606.ENSP00000262887	9606.ENSP00000219066	0	0	0	0	0.063	0.260	0	0.696	0.770
TP53	XRCC1	4435880	4435155	9606.ENSP00000269305	9606.ENSP00000262887	0	0	0	0	0.062	0.320	0	0.668	0.769
MTOR	BCL2L1	4442490	4437866	9606.ENSP00000354558	9606.ENSP00000302564	0	0	0	0	0.053	0.379	0	0.636	0.767
BCL2L11	CASP8	4446127	4442125	9606.ENSP00000376943	9606.ENSP00000351273	0	0	0	0	0.061	0	0	0.762	0.767
CFLAR	TRAF2	4438789	4434026	9606.ENSP00000312455	9606.ENSP00000247668	0	0	0	0	0.061	0.328	0	0.656	0.764
BCL2	CASP3	4446777	4438651	9606.ENSP00000381185	9606.ENSP00000311032	0	0	0	0	0	0.461	0	0.578	0.763
XIAP	FADD	4443692	4437802	9606.ENSP00000360242	9606.ENSP00000301838	0	0	0	0	0.078	0.154	0	0.717	0.760
MSH6	APEX1	4433630	4432978	9606.ENSP00000234420	9606.ENSP00000216714	0.076	0	0	0	0.147	0	0	0.718	0.758
XRCC1	MSH6	4435155	4433630	9606.ENSP00000262887	9606.ENSP00000234420	0	0	0	0	0.113	0	0.360	0.605	0.756
BIRC2	CASP2	4451224	4438807	9606.ENSP00000477613	9606.ENSP00000312664	0	0	0	0	0	0.400	0	0.608	0.755
MTOR	GSK3B	4442490	4439717	9606.ENSP00000354558	9606.ENSP00000324806	0	0	0	0	0.058	0.124	0	0.725	0.753
POLD3	MSH6	4435296	4433630	9606.ENSP00000263681	9606.ENSP00000234420	0	0	0	0	0.254	0	0	0.681	0.752
CASP9	TNFRSF10B	4440164	4436223	9606.ENSP00000330237	9606.ENSP00000276431	0	0	0	0	0	0.053	0	0.749	0.752
BIRC2	BCL2L1	4451224	4437866	9606.ENSP00000477613	9606.ENSP00000302564	0	0	0	0	0	0.083	0	0.740	0.751
OGG1	TP53	4438234	4435880	9606.ENSP00000306561	9606.ENSP00000269305	0	0	0	0	0	0	0	0.751	0.751
BAK1	BECN1	4444397	4442634	9606.ENSP00000363591	9606.ENSP00000355231	0	0	0	0	0.086	0.574	0	0.404	0.748
CASP9	TNFRSF10A	4440164	4433143	9606.ENSP00000330237	9606.ENSP00000221132	0	0	0	0	0	0.053	0	0.745	0.748
XIAP	CASP6	4443692	4435568	9606.ENSP00000360242	9606.ENSP00000265164	0	0	0	0	0	0.443	0	0.564	0.747
AKT1	CASP8	4450372	4442125	9606.ENSP00000451828	9606.ENSP00000351273	0	0	0	0	0	0.064	0	0.740	0.746
AKT1	DIABLO	4450372	4448024	9606.ENSP00000451828	9606.ENSP00000398495	0	0	0	0	0	0.081	0	0.734	0.745
CYCS	FADD	4438356	4437802	9606.ENSP00000307786	9606.ENSP00000301838	0	0	0	0	0.045	0	0	0.743	0.744
LIG3	OGG1	4445070	4438234	9606.ENSP00000367787	9606.ENSP00000306561	0.069	0	0	0	0.063	0	0	0.728	0.742
POLD1	POLH	4448393	4443904	9606.ENSP00000406046	9606.ENSP00000361310	0	0	0	0	0.158	0.304	0	0.588	0.737
XIAP	TNFRSF10B	4443692	4436223	9606.ENSP00000360242	9606.ENSP00000276431	0	0	0	0	0.062	0	0	0.730	0.736
APAF1	FADD	4450251	4437802	9606.ENSP00000448165	9606.ENSP00000301838	0	0	0	0	0	0	0	0.736	0.736
XIAP	TNFRSF10A	4443692	4433143	9606.ENSP00000360242	9606.ENSP00000221132	0	0	0	0	0.062	0	0	0.729	0.735
BCL2L1	BIRC3	4437866	4435265	9606.ENSP00000302564	9606.ENSP00000263464	0	0	0	0	0	0.083	0	0.722	0.734
AKT1	BAX	4450372	4437004	9606.ENSP00000451828	9606.ENSP00000293288	0	0	0	0	0.061	0.379	0	0.581	0.734
FASLG	CASP9	4442944	4440164	9606.ENSP00000356694	9606.ENSP00000330237	0	0	0	0	0	0	0	0.733	0.733
POLH	MSH6	4443904	4433630	9606.ENSP00000361310	9606.ENSP00000234420	0.055	0	0	0	0.189	0.269	0	0.578	0.732
PARP1	LIG1	4442743	4435231	9606.ENSP00000355759	9606.ENSP00000263274	0	0	0	0	0.144	0.164	0	0.656	0.732
NOS3	TP53	4437409	4435880	9606.ENSP00000297494	9606.ENSP00000269305	0	0	0	0	0	0	0	0.731	0.731
FOXO3	BECN1	4447277	4442634	9606.ENSP00000385824	9606.ENSP00000355231	0	0	0	0	0	0	0	0.730	0.730
FAS	CASP9	4441783	4440164	9606.ENSP00000347979	9606.ENSP00000330237	0	0	0	0	0	0.053	0	0.726	0.729
BCL2L11	TP53	4446127	4435880	9606.ENSP00000376943	9606.ENSP00000269305	0	0	0	0	0	0	0	0.728	0.728
RFC3	MSH6	4445320	4433630	9606.ENSP00000369411	9606.ENSP00000234420	0.049	0	0	0	0.267	0.123	0	0.606	0.727
CASP8	TNFRSF10C	4442125	4441913	9606.ENSP00000351273	9606.ENSP00000349324	0	0	0	0	0	0.084	0	0.714	0.726
FASLG	CYCS	4442944	4438356	9606.ENSP00000356694	9606.ENSP00000307786	0	0	0	0	0	0	0	0.726	0.726
TNF	TNFSF10	4448041	4433796	9606.ENSP00000398698	9606.ENSP00000241261	0	0	0	0	0.094	0	0	0.710	0.726
FOXO3	TSC2	4447277	4433091	9606.ENSP00000385824	9606.ENSP00000219476	0	0	0	0	0	0.075	0	0.715	0.725
XIAP	TP53	4443692	4435880	9606.ENSP00000360242	9606.ENSP00000269305	0	0	0	0	0	0	0	0.724	0.724
BCL2L1	FADD	4437866	4437802	9606.ENSP00000302564	9606.ENSP00000301838	0	0	0	0	0.072	0	0	0.714	0.723
DIABLO	FADD	4448024	4437802	9606.ENSP00000398495	9606.ENSP00000301838	0	0	0	0	0.053	0	0	0.717	0.721
FOXO3	PIK3CA	4447277	4435346	9606.ENSP00000385824	9606.ENSP00000263967	0	0	0	0	0.058	0.186	0	0.665	0.721
TRAF1	CASP3	4444282	4438651	9606.ENSP00000362994	9606.ENSP00000311032	0	0	0	0	0	0.513	0	0.449	0.720
BECN1	CASP9	4442634	4440164	9606.ENSP00000355231	9606.ENSP00000330237	0	0	0	0	0	0.052	0	0.714	0.717
POLH	OGG1	4443904	4438234	9606.ENSP00000361310	9606.ENSP00000306561	0	0	0	0	0.062	0.300	0	0.597	0.712
PIK3CA	TSC2	4435346	4433091	9606.ENSP00000263967	9606.ENSP00000219476	0	0	0	0	0.061	0.193	0	0.649	0.711
FASLG	BCL2L1	4442944	4437866	9606.ENSP00000356694	9606.ENSP00000302564	0	0	0	0	0	0	0	0.709	0.709
BCL2L1	TNFRSF10B	4437866	4436223	9606.ENSP00000302564	9606.ENSP00000276431	0	0	0	0	0	0	0	0.709	0.709
POLD1	NTHL1	4448393	4433059	9606.ENSP00000406046	9606.ENSP00000219066	0	0	0	0	0.119	0.083	0	0.669	0.709
APAF1	BCL2L11	4450251	4446127	9606.ENSP00000448165	9606.ENSP00000376943	0	0	0	0	0	0	0	0.708	0.708
BECN1	CYCS	4442634	4438356	9606.ENSP00000355231	9606.ENSP00000307786	0	0	0	0	0.068	0	0	0.697	0.706
CASP8	HSP90AA1	4442125	4440643	9606.ENSP00000351273	9606.ENSP00000335153	0	0	0	0	0	0	0	0.706	0.706
RFC5	MSH6	4448482	4433630	9606.ENSP00000408295	9606.ENSP00000234420	0.049	0	0	0	0.361	0.123	0	0.511	0.705
BCL2L11	XIAP	4446127	4443692	9606.ENSP00000376943	9606.ENSP00000360242	0	0	0	0	0	0	0	0.705	0.705
FOXO3	PCNA	4447277	4445167	9606.ENSP00000385824	9606.ENSP00000368458	0	0	0	0	0.055	0.379	0	0.535	0.703
TNF	CASP9	4448041	4440164	9606.ENSP00000398698	9606.ENSP00000330237	0	0	0	0	0	0.092	0	0.687	0.703
XIAP	BAX	4443692	4437004	9606.ENSP00000360242	9606.ENSP00000293288	0	0	0	0	0.042	0.406	0	0.518	0.702
TNFRSF10C	CFLAR	4441913	4438789	9606.ENSP00000349324	9606.ENSP00000312455	0	0	0	0	0	0.053	0	0.698	0.701
BCL2L1	TNFRSF10A	4437866	4433143	9606.ENSP00000302564	9606.ENSP00000221132	0	0	0	0	0	0	0	0.701	0.701
COX4I1	CASP3	4450571	4438651	9606.ENSP00000457513	9606.ENSP00000311032	0	0	0	0	0	0	0	0.700	0.700
DIABLO	TNFRSF10A	4448024	4433143	9606.ENSP00000398495	9606.ENSP00000221132	0	0	0	0	0	0	0	0.699	0.699
TNF	TNFRSF10A	4448041	4433143	9606.ENSP00000398698	9606.ENSP00000221132	0	0	0	0	0	0	0	0.698	0.698
BCL2L11	TNFRSF10B	4446127	4436223	9606.ENSP00000376943	9606.ENSP00000276431	0	0	0	0	0	0	0	0.697	0.697
FOXO3	CASP8	4447277	4442125	9606.ENSP00000385824	9606.ENSP00000351273	0	0	0	0	0.061	0	0	0.689	0.696
POLD2	POLH	4451460	4443904	9606.ENSP00000480186	9606.ENSP00000361310	0	0	0	0	0.066	0.379	0	0.518	0.696
CYCS	NOS3	4438356	4437409	9606.ENSP00000307786	9606.ENSP00000297494	0	0	0	0	0.063	0	0	0.688	0.695
FOXO3	HSP90AA1	4447277	4440643	9606.ENSP00000385824	9606.ENSP00000335153	0	0	0	0	0	0.264	0	0.603	0.695
FAS	CYCS	4441783	4438356	9606.ENSP00000347979	9606.ENSP00000307786	0	0	0	0	0	0	0	0.693	0.693
LIG3	PARP1	4445070	4442743	9606.ENSP00000367787	9606.ENSP00000355759	0	0	0	0.540	0.103	0.458	0	0.859	0.692
ENSG00000196689	TNF	4450625	4448041	9606.ENSP00000459962	9606.ENSP00000398698	0	0	0	0	0	0	0	0.692	0.692
CYCS	CASP6	4438356	4435568	9606.ENSP00000307786	9606.ENSP00000265164	0	0	0	0	0.063	0	0	0.683	0.690
TNF	CYCS	4448041	4438356	9606.ENSP00000398698	9606.ENSP00000307786	0	0	0	0	0	0	0	0.690	0.690
POLH	LIG1	4443904	4435231	9606.ENSP00000361310	9606.ENSP00000263274	0	0	0	0	0.199	0	0	0.629	0.690
CFLAR	CYCS	4438789	4438356	9606.ENSP00000312455	9606.ENSP00000307786	0	0	0	0	0.063	0	0	0.683	0.690
BECN1	CASP8	4442634	4442125	9606.ENSP00000355231	9606.ENSP00000351273	0	0	0	0	0	0.052	0	0.686	0.689
HSP90AA1	XRCC1	4440643	4435155	9606.ENSP00000335153	9606.ENSP00000262887	0	0	0	0	0	0.379	0	0.520	0.689
CASP2	TP53	4438807	4435880	9606.ENSP00000312664	9606.ENSP00000269305	0	0	0	0	0.084	0	0	0.673	0.688
POLI	MTOR	4450675	4442490	9606.ENSP00000462664	9606.ENSP00000354558	0	0	0	0	0.061	0.124	0	0.648	0.686
CASP7	BAX	4443299	4437004	9606.ENSP00000358327	9606.ENSP00000293288	0	0	0	0	0	0.416	0	0.484	0.686
TNF	TNFRSF10B	4448041	4436223	9606.ENSP00000398698	9606.ENSP00000276431	0	0	0	0	0	0	0	0.686	0.686
DIABLO	BCL2L11	4448024	4446127	9606.ENSP00000398495	9606.ENSP00000376943	0	0	0	0	0	0	0	0.685	0.685
CYCS	TNFRSF10B	4438356	4436223	9606.ENSP00000307786	9606.ENSP00000276431	0	0	0	0	0	0	0	0.684	0.684
HSP90AA1	CYCS	4440643	4438356	9606.ENSP00000335153	9606.ENSP00000307786	0	0	0	0	0.125	0	0	0.653	0.684
CYCS	TNFRSF10A	4438356	4433143	9606.ENSP00000307786	9606.ENSP00000221132	0	0	0	0	0	0	0	0.683	0.683
FAS	BCL2L1	4441783	4437866	9606.ENSP00000347979	9606.ENSP00000302564	0	0	0	0	0	0	0	0.682	0.682
DIABLO	TNFRSF10B	4448024	4436223	9606.ENSP00000398495	9606.ENSP00000276431	0	0	0	0	0	0	0	0.681	0.681
OGG1	POLB	4438234	4435603	9606.ENSP00000306561	9606.ENSP00000265421	0.076	0	0	0	0.054	0	0	0.663	0.679
BECN1	BAX	4442634	4437004	9606.ENSP00000355231	9606.ENSP00000293288	0	0	0	0	0.049	0.413	0	0.471	0.679
POLI	FEN1	4450675	4438133	9606.ENSP00000462664	9606.ENSP00000305480	0	0	0	0	0.086	0.186	0	0.602	0.678
CASP7	TP53	4443299	4435880	9606.ENSP00000358327	9606.ENSP00000269305	0	0	0	0	0.061	0	0	0.670	0.677
DIABLO	CFLAR	4448024	4438789	9606.ENSP00000398495	9606.ENSP00000312455	0	0	0	0	0	0	0	0.676	0.676
XIAP	TNFSF10	4443692	4433796	9606.ENSP00000360242	9606.ENSP00000241261	0	0	0	0	0	0	0	0.676	0.676
COX4I1	CASP9	4450571	4440164	9606.ENSP00000457513	9606.ENSP00000330237	0	0	0	0	0	0	0	0.676	0.676
HSP90AA1	CASP3	4440643	4438651	9606.ENSP00000335153	9606.ENSP00000311032	0	0	0	0	0	0	0	0.676	0.676
CFLAR	CASP3	4438789	4438651	9606.ENSP00000312455	9606.ENSP00000311032	0	0	0	0.624	0	0.328	0.360	0.745	0.675
HSP90AA1	GSK3B	4440643	4439717	9606.ENSP00000335153	9606.ENSP00000324806	0	0	0	0	0	0.442	0	0.440	0.674
APAF1	TNFRSF10B	4450251	4436223	9606.ENSP00000448165	9606.ENSP00000276431	0	0	0	0	0	0	0	0.673	0.673
PARP1	CYCS	4442743	4438356	9606.ENSP00000355759	9606.ENSP00000307786	0	0	0	0	0.061	0	0	0.665	0.672
AKT1	CASP7	4450372	4443299	9606.ENSP00000451828	9606.ENSP00000358327	0	0	0	0	0	0.064	0	0.664	0.672
LIG3	NTHL1	4445070	4433059	9606.ENSP00000367787	9606.ENSP00000219066	0.077	0	0	0	0.059	0	0	0.652	0.671
FASLG	TP53	4442944	4435880	9606.ENSP00000356694	9606.ENSP00000269305	0	0	0	0	0	0	0	0.670	0.670
BCL2L1	CASP10	4437866	4436662	9606.ENSP00000302564	9606.ENSP00000286186	0	0	0	0	0	0.168	0	0.619	0.670
CDKN1A	BCL2L1	4447168	4437866	9606.ENSP00000384849	9606.ENSP00000302564	0	0	0	0	0.069	0	0	0.659	0.669
CASP9	TNFSF10	4440164	4433796	9606.ENSP00000330237	9606.ENSP00000241261	0	0	0	0	0	0	0	0.669	0.669
APAF1	FASLG	4450251	4442944	9606.ENSP00000448165	9606.ENSP00000356694	0	0	0	0	0	0	0	0.669	0.669
MSH6	NTHL1	4433630	4433059	9606.ENSP00000234420	9606.ENSP00000219066	0.071	0	0	0	0.063	0.132	0	0.613	0.668
APAF1	TNFRSF10A	4450251	4433143	9606.ENSP00000448165	9606.ENSP00000221132	0	0	0	0	0	0	0	0.664	0.664
POLH	POLD3	4443904	4435296	9606.ENSP00000361310	9606.ENSP00000263681	0	0	0	0	0	0.347	0	0.504	0.662
POLH	FEN1	4443904	4438133	9606.ENSP00000361310	9606.ENSP00000305480	0	0	0	0	0.113	0.186	0	0.570	0.662
AKT1	TNFRSF10B	4450372	4436223	9606.ENSP00000451828	9606.ENSP00000276431	0	0	0	0	0	0	0	0.662	0.662
BCL2L1	CASP6	4437866	4435568	9606.ENSP00000302564	9606.ENSP00000265164	0	0	0	0	0.054	0.168	0	0.606	0.662
DIABLO	TNFSF10	4448024	4433796	9606.ENSP00000398495	9606.ENSP00000241261	0	0	0	0	0	0	0	0.662	0.662
IKBKG	GSK3B	4451812	4439717	9606.ENSP00000483825	9606.ENSP00000324806	0	0	0	0	0.048	0.571	0	0.225	0.656
FOXO3	CASP3	4447277	4438651	9606.ENSP00000385824	9606.ENSP00000311032	0	0	0	0	0	0	0	0.656	0.656
BIRC2	CASP10	4451224	4436662	9606.ENSP00000477613	9606.ENSP00000286186	0	0	0	0	0.062	0.376	0	0.459	0.656
POLI	POLD1	4450675	4448393	9606.ENSP00000462664	9606.ENSP00000406046	0	0	0	0	0.113	0.304	0	0.487	0.655
CASP9	BID	4440164	4439229	9606.ENSP00000330237	9606.ENSP00000318822	0	0	0	0	0	0.058	0	0.648	0.654
BECN1	TSC2	4442634	4433091	9606.ENSP00000355231	9606.ENSP00000219476	0	0	0	0	0	0	0	0.653	0.653
BCL2L11	CFLAR	4446127	4438789	9606.ENSP00000376943	9606.ENSP00000312455	0	0	0	0	0.062	0	0	0.645	0.652
BIRC2	CYCS	4451224	4438356	9606.ENSP00000477613	9606.ENSP00000307786	0	0	0	0	0	0	0	0.649	0.649
FADD	TP53	4437802	4435880	9606.ENSP00000301838	9606.ENSP00000269305	0	0	0	0	0.063	0	0	0.641	0.649
BCL2L1	TNFSF10	4437866	4433796	9606.ENSP00000302564	9606.ENSP00000241261	0	0	0	0	0	0	0	0.648	0.648
XIAP	FASLG	4443692	4442944	9606.ENSP00000360242	9606.ENSP00000356694	0	0	0	0	0	0	0	0.648	0.648
BAD	BAK1	4446281	4444397	9606.ENSP00000378040	9606.ENSP00000363591	0	0	0	0	0	0.311	0	0.510	0.647
DIABLO	TP53	4448024	4435880	9606.ENSP00000398495	9606.ENSP00000269305	0	0	0	0	0	0	0	0.647	0.647
CDKN1A	PARP1	4447168	4442743	9606.ENSP00000384849	9606.ENSP00000355759	0	0	0	0	0	0.379	0	0.454	0.646
CDKN1A	BCL2L11	4447168	4446127	9606.ENSP00000384849	9606.ENSP00000376943	0	0	0	0	0	0	0	0.643	0.643
BIRC2	TNFRSF10B	4451224	4436223	9606.ENSP00000477613	9606.ENSP00000276431	0	0	0	0	0	0	0	0.643	0.643
CYCS	TNFSF10	4438356	4433796	9606.ENSP00000307786	9606.ENSP00000241261	0	0	0	0	0	0	0	0.641	0.641
TNF	CASP7	4448041	4443299	9606.ENSP00000398698	9606.ENSP00000358327	0	0	0	0	0.061	0.302	0	0.493	0.639
BAK1	CASP3	4444397	4438651	9606.ENSP00000363591	9606.ENSP00000311032	0	0	0	0	0.057	0.168	0	0.576	0.638
AKT1	TNFRSF10A	4450372	4433143	9606.ENSP00000451828	9606.ENSP00000221132	0	0	0	0	0	0	0	0.638	0.638
GSK3B	CASP3	4439717	4438651	9606.ENSP00000324806	9606.ENSP00000311032	0	0	0	0	0.059	0.097	0	0.605	0.636
CDKN1A	CASP9	4447168	4440164	9606.ENSP00000384849	9606.ENSP00000330237	0	0	0	0	0	0	0	0.634	0.634
TRADD	CASP9	4441135	4440164	9606.ENSP00000341268	9606.ENSP00000330237	0	0	0	0	0	0	0	0.634	0.634
PARP1	OGG1	4442743	4438234	9606.ENSP00000355759	9606.ENSP00000306561	0	0	0	0	0.061	0	0	0.624	0.632
FOXO3	GSK3B	4447277	4439717	9606.ENSP00000385824	9606.ENSP00000324806	0	0	0	0	0.051	0.099	0	0.605	0.632
DIABLO	FASLG	4448024	4442944	9606.ENSP00000398495	9606.ENSP00000356694	0	0	0	0	0	0	0	0.630	0.630
DIABLO	TRADD	4448024	4441135	9606.ENSP00000398495	9606.ENSP00000341268	0	0	0	0	0.103	0	0	0.603	0.629
DIABLO	CASP10	4448024	4436662	9606.ENSP00000398495	9606.ENSP00000286186	0	0	0	0	0.049	0	0	0.624	0.628
FOXO3	PARP1	4447277	4442743	9606.ENSP00000385824	9606.ENSP00000355759	0	0	0	0	0	0	0	0.625	0.625
CASP9	GSK3B	4440164	4439717	9606.ENSP00000330237	9606.ENSP00000324806	0	0	0	0	0.052	0.097	0	0.597	0.625
HSP90AA1	CFLAR	4440643	4438789	9606.ENSP00000335153	9606.ENSP00000312455	0	0	0	0	0	0.379	0	0.421	0.625
BAK1	CASP9	4444397	4440164	9606.ENSP00000363591	9606.ENSP00000330237	0	0	0	0	0	0.168	0	0.566	0.624
AKT1	BIRC3	4450372	4435265	9606.ENSP00000451828	9606.ENSP00000263464	0	0	0	0	0	0.108	0	0.592	0.621
FADD	CASP6	4437802	4435568	9606.ENSP00000301838	9606.ENSP00000265164	0	0	0	0	0	0.076	0	0.606	0.620
BCL2L11	TNFRSF10A	4446127	4433143	9606.ENSP00000376943	9606.ENSP00000221132	0	0	0	0	0	0	0	0.617	0.617
POLB	NTHL1	4435603	4433059	9606.ENSP00000265421	9606.ENSP00000219066	0.136	0	0	0	0	0	0	0.574	0.616
CDKN1A	APEX1	4447168	4432978	9606.ENSP00000384849	9606.ENSP00000216714	0	0	0	0	0	0	0	0.615	0.615
CDKN1A	CASP2	4447168	4438807	9606.ENSP00000384849	9606.ENSP00000312664	0	0	0	0	0	0	0	0.613	0.614
FOXO3	BCL2L1	4447277	4437866	9606.ENSP00000385824	9606.ENSP00000302564	0	0	0	0	0.064	0	0	0.605	0.614
PARP1	BCL2L1	4442743	4437866	9606.ENSP00000355759	9606.ENSP00000302564	0	0	0	0	0	0	0	0.611	0.611
BIRC2	AKT1	4451224	4450372	9606.ENSP00000477613	9606.ENSP00000451828	0	0	0	0	0	0.108	0	0.581	0.610
TP53	BIRC3	4435880	4435265	9606.ENSP00000269305	9606.ENSP00000263464	0	0	0	0	0	0	0	0.610	0.610
BAK1	CASP8	4444397	4442125	9606.ENSP00000363591	9606.ENSP00000351273	0	0	0	0	0.061	0.168	0	0.540	0.609
PARP1	CASP2	4442743	4438807	9606.ENSP00000355759	9606.ENSP00000312664	0	0	0	0	0.079	0.126	0	0.553	0.609
BECN1	TRAF2	4442634	4434026	9606.ENSP00000355231	9606.ENSP00000247668	0	0	0	0	0	0.379	0	0.394	0.607
BIRC2	TNFRSF10A	4451224	4433143	9606.ENSP00000477613	9606.ENSP00000221132	0	0	0	0	0	0	0	0.607	0.607
TNFRSF10B	BIRC3	4436223	4435265	9606.ENSP00000276431	9606.ENSP00000263464	0	0	0	0	0	0	0	0.606	0.606
PARP1	MSH6	4442743	4433630	9606.ENSP00000355759	9606.ENSP00000234420	0	0	0	0	0.331	0	0	0.434	0.605
BCL2L11	TRAF1	4446127	4444282	9606.ENSP00000376943	9606.ENSP00000362994	0	0	0	0	0.061	0	0	0.597	0.605
BIRC3	TNFRSF10A	4435265	4433143	9606.ENSP00000263464	9606.ENSP00000221132	0	0	0	0	0.072	0	0	0.591	0.604
TRAF2	APEX1	4434026	4432978	9606.ENSP00000247668	9606.ENSP00000216714	0	0	0	0	0	0.379	0	0.388	0.603
BCL2L11	CASP7	4446127	4443299	9606.ENSP00000376943	9606.ENSP00000358327	0	0	0	0	0	0	0	0.603	0.603
GSK3B	BCL2L1	4439717	4437866	9606.ENSP00000324806	9606.ENSP00000302564	0	0	0	0	0	0.354	0	0.409	0.602
CASP7	BECN1	4443299	4442634	9606.ENSP00000358327	9606.ENSP00000355231	0	0	0	0	0	0.065	0	0.590	0.601
TNF	GSK3B	4448041	4439717	9606.ENSP00000398698	9606.ENSP00000324806	0	0	0	0	0	0.050	0	0.596	0.600
CDKN1A	GSK3B	4447168	4439717	9606.ENSP00000384849	9606.ENSP00000324806	0	0	0	0	0	0.084	0	0.580	0.599
COX4I1	BCL2L1	4450571	4437866	9606.ENSP00000457513	9606.ENSP00000302564	0	0	0	0	0.075	0.063	0	0.573	0.598
PIK3CA	MSH6	4435346	4433630	9606.ENSP00000263967	9606.ENSP00000234420	0	0	0	0	0.062	0.126	0	0.548	0.597
CASP10	BIRC3	4436662	4435265	9606.ENSP00000286186	9606.ENSP00000263464	0	0	0	0	0.091	0.376	0	0.343	0.595
MTOR	TRAF2	4442490	4434026	9606.ENSP00000354558	9606.ENSP00000247668	0	0	0	0	0	0.518	0	0.189	0.592
APAF1	TRADD	4450251	4441135	9606.ENSP00000448165	9606.ENSP00000341268	0	0	0	0	0.062	0	0	0.581	0.590
AKT1	FADD	4450372	4437802	9606.ENSP00000451828	9606.ENSP00000301838	0	0	0	0	0.073	0.063	0	0.565	0.589
DIABLO	FAS	4448024	4441783	9606.ENSP00000398495	9606.ENSP00000347979	0	0	0	0	0	0	0	0.589	0.589
BIRC3	TNFSF10	4435265	4433796	9606.ENSP00000263464	9606.ENSP00000241261	0	0	0	0	0.123	0	0	0.549	0.588
BIRC2	TP53	4451224	4435880	9606.ENSP00000477613	9606.ENSP00000269305	0	0	0	0	0	0	0	0.586	0.586
APAF1	TNFSF10	4450251	4433796	9606.ENSP00000448165	9606.ENSP00000241261	0	0	0	0	0	0	0	0.585	0.585
IKBKG	HSP90AA1	4451812	4440643	9606.ENSP00000483825	9606.ENSP00000335153	0	0	0	0	0	0.336	0	0.402	0.585
CYCS	BIRC3	4438356	4435265	9606.ENSP00000307786	9606.ENSP00000263464	0	0	0	0	0	0	0	0.585	0.585
TP53	TNFSF10	4435880	4433796	9606.ENSP00000269305	9606.ENSP00000241261	0	0	0	0	0	0	0	0.585	0.585
APAF1	CRADD	4450251	4449892	9606.ENSP00000448165	9606.ENSP00000439068	0	0	0	0	0	0	0	0.584	0.584
MTOR	CASP8	4442490	4442125	9606.ENSP00000354558	9606.ENSP00000351273	0	0	0	0	0	0.187	0	0.509	0.584
APAF1	BID	4450251	4439229	9606.ENSP00000448165	9606.ENSP00000318822	0	0	0	0	0	0	0	0.582	0.582
TNF	DIABLO	4448041	4448024	9606.ENSP00000398698	9606.ENSP00000398495	0	0	0	0	0	0	0	0.582	0.582
BCL2	XIAP	4446777	4443692	9606.ENSP00000381185	9606.ENSP00000360242	0	0	0	0	0	0.335	0	0.397	0.582
DIABLO	CASP2	4448024	4438807	9606.ENSP00000398495	9606.ENSP00000312664	0	0	0	0	0	0	0	0.582	0.582
MTOR	CYCS	4442490	4438356	9606.ENSP00000354558	9606.ENSP00000307786	0	0	0	0	0	0	0	0.582	0.582
XIAP	FAS	4443692	4441783	9606.ENSP00000360242	9606.ENSP00000347979	0	0	0	0	0	0	0	0.581	0.581
PPP2CA	FOXO3	4448965	4447277	9606.ENSP00000418447	9606.ENSP00000385824	0	0	0	0	0.061	0.472	0	0.221	0.580
TNFRSF10C	CASP10	4441913	4436662	9606.ENSP00000349324	9606.ENSP00000286186	0	0	0	0	0	0.082	0	0.561	0.579
POLI	XRCC1	4450675	4435155	9606.ENSP00000462664	9606.ENSP00000262887	0	0	0	0	0	0.379	0	0.351	0.579
TRADD	CYCS	4441135	4438356	9606.ENSP00000341268	9606.ENSP00000307786	0	0	0	0	0.074	0	0	0.564	0.579
POLI	MSH6	4450675	4433630	9606.ENSP00000462664	9606.ENSP00000234420	0.055	0	0	0	0.142	0.263	0	0.379	0.579
TRADD	BCL2L1	4441135	4437866	9606.ENSP00000341268	9606.ENSP00000302564	0	0	0	0	0.092	0	0	0.556	0.579
ATP2B2	ATP2B3	4442354	4435268	9606.ENSP00000353414	9606.ENSP00000263519	0	0	0.448	0.982	0.530	0.119	0	0.832	0.578
LIG3	MSH6	4445070	4433630	9606.ENSP00000367787	9606.ENSP00000234420	0	0	0	0	0.226	0	0	0.476	0.577
BCL2	CASP9	4446777	4440164	9606.ENSP00000381185	9606.ENSP00000330237	0	0	0	0	0	0.168	0	0.512	0.577
HSP90AA1	BCL2L1	4440643	4437866	9606.ENSP00000335153	9606.ENSP00000302564	0	0	0	0	0	0	0	0.577	0.577
BCL2L11	FADD	4446127	4437802	9606.ENSP00000376943	9606.ENSP00000301838	0	0	0	0	0.061	0	0	0.566	0.575
TNF	MTOR	4448041	4442490	9606.ENSP00000398698	9606.ENSP00000354558	0	0	0	0	0	0	0	0.575	0.575
CASP7	TNFRSF10B	4443299	4436223	9606.ENSP00000358327	9606.ENSP00000276431	0	0	0	0	0.061	0.053	0	0.559	0.573
CASP3	GAA	4438651	4438152	9606.ENSP00000311032	9606.ENSP00000305692	0	0	0	0	0	0	0	0.572	0.572
MTOR	CASP9	4442490	4440164	9606.ENSP00000354558	9606.ENSP00000330237	0	0	0	0	0	0.066	0	0.560	0.571
TAB2	BECN1	4442887	4442634	9606.ENSP00000356426	9606.ENSP00000355231	0	0	0	0	0	0.430	0	0.275	0.569
CDKN1A	CASP8	4447168	4442125	9606.ENSP00000384849	9606.ENSP00000351273	0	0	0	0	0	0	0	0.569	0.569
PARP1	HSP90AA1	4442743	4440643	9606.ENSP00000355759	9606.ENSP00000335153	0	0	0	0	0.098	0	0	0.540	0.567
TNF	CASP10	4448041	4436662	9606.ENSP00000398698	9606.ENSP00000286186	0	0	0	0	0.061	0.092	0	0.531	0.566
HSP90AA1	CASP9	4440643	4440164	9606.ENSP00000335153	9606.ENSP00000330237	0	0	0	0	0	0	0	0.565	0.565
TRAF1	BCL2L1	4444282	4437866	9606.ENSP00000362994	9606.ENSP00000302564	0	0	0	0	0.059	0	0	0.557	0.565
BCL2L11	FAS	4446127	4441783	9606.ENSP00000376943	9606.ENSP00000347979	0	0	0	0	0	0	0	0.564	0.564
FOXO3	CASP9	4447277	4440164	9606.ENSP00000385824	9606.ENSP00000330237	0	0	0	0	0	0	0	0.563	0.563
CASP7	TNFRSF10A	4443299	4433143	9606.ENSP00000358327	9606.ENSP00000221132	0	0	0	0	0	0.053	0	0.558	0.563
TNF	BCL2L11	4448041	4446127	9606.ENSP00000398698	9606.ENSP00000376943	0	0	0	0	0.063	0	0	0.551	0.562
TNFRSF10C	FAS	4441913	4441783	9606.ENSP00000349324	9606.ENSP00000347979	0	0	0	0	0.069	0	0	0.548	0.561
CDKN1A	CYCS	4447168	4438356	9606.ENSP00000384849	9606.ENSP00000307786	0	0	0	0	0	0	0	0.560	0.560
COX4I1	CASP8	4450571	4442125	9606.ENSP00000457513	9606.ENSP00000351273	0	0	0	0	0	0	0	0.559	0.559
BIRC2	BECN1	4451224	4442634	9606.ENSP00000477613	9606.ENSP00000355231	0	0	0	0	0	0	0	0.559	0.559
AKT1	FAS	4450372	4441783	9606.ENSP00000451828	9606.ENSP00000347979	0	0	0	0	0	0.065	0	0.546	0.557
BIRC2	TNFSF10	4451224	4433796	9606.ENSP00000477613	9606.ENSP00000241261	0	0	0	0	0	0	0	0.557	0.557
CASP7	TRADD	4443299	4441135	9606.ENSP00000358327	9606.ENSP00000341268	0	0	0	0	0.070	0	0	0.542	0.556
COX4I1	DIABLO	4450571	4448024	9606.ENSP00000457513	9606.ENSP00000398495	0	0	0	0	0.077	0	0	0.537	0.554
CRADD	CASP9	4449892	4440164	9606.ENSP00000439068	9606.ENSP00000330237	0	0	0	0	0	0.055	0	0.548	0.554
FASLG	TNFRSF10C	4442944	4441913	9606.ENSP00000356694	9606.ENSP00000349324	0	0	0	0	0	0	0	0.552	0.552
BAD	CASP7	4446281	4443299	9606.ENSP00000378040	9606.ENSP00000358327	0	0	0	0	0	0	0	0.551	0.551
AKT1	CASP2	4450372	4438807	9606.ENSP00000451828	9606.ENSP00000312664	0	0	0	0	0.055	0.064	0	0.534	0.551
TNFRSF10C	CASP3	4441913	4438651	9606.ENSP00000349324	9606.ENSP00000311032	0	0	0	0	0	0.053	0	0.546	0.551
PARP1	NTHL1	4442743	4433059	9606.ENSP00000355759	9606.ENSP00000219066	0	0	0	0	0.064	0.193	0	0.453	0.550
CDKN1A	TNFRSF10B	4447168	4436223	9606.ENSP00000384849	9606.ENSP00000276431	0	0	0	0	0.124	0	0	0.507	0.550
AKT1	TNFSF10	4450372	4433796	9606.ENSP00000451828	9606.ENSP00000241261	0	0	0	0	0	0	0	0.547	0.547
IKBKG	CFLAR	4451812	4438789	9606.ENSP00000483825	9606.ENSP00000312455	0	0	0	0	0	0	0	0.546	0.546
FEN1	TP53	4438133	4435880	9606.ENSP00000305480	9606.ENSP00000269305	0	0	0	0	0.081	0.065	0	0.513	0.546
PPP2CA	HSP90AA1	4448965	4440643	9606.ENSP00000418447	9606.ENSP00000335153	0	0	0	0	0.235	0.261	0	0.262	0.546
APAF1	TNF	4450251	4448041	9606.ENSP00000448165	9606.ENSP00000398698	0	0	0	0	0	0	0	0.544	0.544
XIAP	GSK3B	4443692	4439717	9606.ENSP00000360242	9606.ENSP00000324806	0	0	0	0	0.061	0.374	0	0.285	0.543
BCL2L11	TNFSF10	4446127	4433796	9606.ENSP00000376943	9606.ENSP00000241261	0	0	0	0	0	0	0	0.543	0.543
CASP9	RIPK1	4440164	4434726	9606.ENSP00000330237	9606.ENSP00000259808	0	0	0	0	0	0.064	0	0.531	0.543
BCL2L11	MTOR	4446127	4442490	9606.ENSP00000376943	9606.ENSP00000354558	0	0	0	0	0	0	0	0.542	0.542
TP53	LIG1	4435880	4435231	9606.ENSP00000269305	9606.ENSP00000263274	0	0	0	0	0.062	0.255	0	0.398	0.542
POLI	LIG1	4450675	4435231	9606.ENSP00000462664	9606.ENSP00000263274	0	0	0	0	0.170	0	0	0.471	0.542
DIABLO	BID	4448024	4439229	9606.ENSP00000398495	9606.ENSP00000318822	0	0	0	0	0	0	0	0.538	0.538
TSC2	NTHL1	4433091	4433059	9606.ENSP00000219476	9606.ENSP00000219066	0	0	0	0	0	0	0	0.538	0.538
FOXO3	CYCS	4447277	4438356	9606.ENSP00000385824	9606.ENSP00000307786	0	0	0	0	0	0	0	0.537	0.537
BCL2L11	BIRC3	4446127	4435265	9606.ENSP00000376943	9606.ENSP00000263464	0	0	0	0	0.061	0	0	0.527	0.537
FASLG	CASP2	4442944	4438807	9606.ENSP00000356694	9606.ENSP00000312664	0	0	0	0	0	0	0	0.536	0.536
CASP7	TNFSF10	4443299	4433796	9606.ENSP00000358327	9606.ENSP00000241261	0	0	0	0	0.055	0	0	0.529	0.535
ATP2A2	ATP2B4	4449928	4442031	9606.ENSP00000440045	9606.ENSP00000350310	0	0	0.446	0.674	0.064	0.261	0	0.787	0.535
POLI	OGG1	4450675	4438234	9606.ENSP00000462664	9606.ENSP00000306561	0	0	0	0	0.061	0.266	0	0.378	0.534
IKBKG	FOXO3	4451812	4447277	9606.ENSP00000483825	9606.ENSP00000385824	0	0	0	0	0	0	0	0.532	0.532
DIABLO	CASP6	4448024	4435568	9606.ENSP00000398495	9606.ENSP00000265164	0	0	0	0	0	0	0	0.530	0.530
BIRC2	BCL2L11	4451224	4446127	9606.ENSP00000477613	9606.ENSP00000376943	0	0	0	0	0	0	0	0.529	0.529
FOXO3	TNFSF10	4447277	4433796	9606.ENSP00000385824	9606.ENSP00000241261	0	0	0	0	0	0.305	0	0.348	0.527
POLD1	OGG1	4448393	4438234	9606.ENSP00000406046	9606.ENSP00000306561	0	0	0	0	0.086	0.185	0	0.416	0.527
ATP2A2	ATP2B1	4449928	4447724	9606.ENSP00000440045	9606.ENSP00000392043	0	0	0.446	0.672	0.064	0.263	0	0.730	0.526
TNF	HSP90AA1	4448041	4440643	9606.ENSP00000398698	9606.ENSP00000335153	0	0	0	0	0	0	0	0.526	0.526
XIAP	PARP1	4443692	4442743	9606.ENSP00000360242	9606.ENSP00000355759	0	0	0	0	0	0	0	0.526	0.526
CDKN1A	MTOR	4447168	4442490	9606.ENSP00000384849	9606.ENSP00000354558	0	0	0	0	0	0	0	0.526	0.526
POLI	POLD3	4450675	4435296	9606.ENSP00000462664	9606.ENSP00000263681	0	0	0	0	0	0.347	0	0.304	0.526
XIAP	BID	4443692	4439229	9606.ENSP00000360242	9606.ENSP00000318822	0	0	0	0	0.061	0	0	0.514	0.524
POLD2	MSH6	4451460	4433630	9606.ENSP00000480186	9606.ENSP00000234420	0	0	0	0	0.298	0.064	0	0.333	0.524
TNF	TSC2	4448041	4433091	9606.ENSP00000398698	9606.ENSP00000219476	0	0	0	0	0	0	0	0.523	0.523
ATP2B1	ATP2A3	4447724	4442318	9606.ENSP00000392043	9606.ENSP00000353072	0	0	0.446	0.674	0.064	0.261	0	0.730	0.523
ATP2A3	ATP2B4	4442318	4442031	9606.ENSP00000353072	9606.ENSP00000350310	0	0	0.446	0.676	0.064	0.261	0	0.730	0.522
BAK1	CASP7	4444397	4443299	9606.ENSP00000363591	9606.ENSP00000358327	0	0	0	0	0.073	0.168	0	0.428	0.521
ATP2B2	ATP2A3	4442354	4442318	9606.ENSP00000353414	9606.ENSP00000353072	0	0	0.445	0.657	0.064	0.261	0	0.666	0.521
ATP2C2	ATP2B2	4448000	4442354	9606.ENSP00000397925	9606.ENSP00000353414	0	0	0.445	0.653	0.064	0.261	0	0.658	0.521
FAS	CASP2	4441783	4438807	9606.ENSP00000347979	9606.ENSP00000312664	0	0	0	0	0	0.053	0	0.514	0.520
ENSG00000196689	HTR1A	4450625	4439047	9606.ENSP00000459962	9606.ENSP00000316244	0	0	0	0	0	0.075	0	0.502	0.520
BCL2L11	CASP2	4446127	4438807	9606.ENSP00000376943	9606.ENSP00000312664	0	0	0	0	0	0	0	0.518	0.518
XIAP	HSP90AA1	4443692	4440643	9606.ENSP00000360242	9606.ENSP00000335153	0	0	0	0	0.097	0	0	0.487	0.517
ATP2B4	NOS3	4442031	4437409	9606.ENSP00000350310	9606.ENSP00000297494	0	0	0	0	0.061	0	0	0.506	0.516
APAF1	RIPK1	4450251	4434726	9606.ENSP00000448165	9606.ENSP00000259808	0	0	0	0	0.061	0.087	0	0.478	0.514
BCL2	PARP1	4446777	4442743	9606.ENSP00000381185	9606.ENSP00000355759	0	0	0	0	0	0.379	0	0.249	0.514
ATP2A2	ATP2B2	4449928	4442354	9606.ENSP00000440045	9606.ENSP00000353414	0	0	0.445	0.660	0.064	0.261	0	0.643	0.513
IKBKG	PARP1	4451812	4442743	9606.ENSP00000483825	9606.ENSP00000355759	0	0	0	0	0	0.365	0	0.266	0.513
XIAP	TNFRSF10C	4443692	4441913	9606.ENSP00000360242	9606.ENSP00000349324	0	0	0	0	0.062	0	0	0.501	0.512
TRADD	CASP6	4441135	4435568	9606.ENSP00000341268	9606.ENSP00000265164	0	0	0	0	0.064	0	0	0.500	0.512
TNFRSF10C	CASP9	4441913	4440164	9606.ENSP00000349324	9606.ENSP00000330237	0	0	0	0	0	0.053	0	0.503	0.509
FASLG	CASP6	4442944	4435568	9606.ENSP00000356694	9606.ENSP00000265164	0	0	0	0	0	0	0	0.509	0.509
ATP2C2	ATP2B1	4448000	4447724	9606.ENSP00000397925	9606.ENSP00000392043	0	0	0.446	0.656	0.064	0.261	0	0.605	0.508
BID	CFLAR	4439229	4438789	9606.ENSP00000318822	9606.ENSP00000312455	0	0	0	0	0	0.058	0	0.496	0.505
GSK3B	BAX	4439717	4437004	9606.ENSP00000324806	9606.ENSP00000293288	0	0	0	0	0.059	0.384	0	0.215	0.505
BAD	CASP9	4446281	4440164	9606.ENSP00000378040	9606.ENSP00000330237	0	0	0	0	0	0	0	0.505	0.505
CDKN1A	FAS	4447168	4441783	9606.ENSP00000384849	9606.ENSP00000347979	0	0	0	0	0.099	0	0	0.473	0.505
BECN1	FADD	4442634	4437802	9606.ENSP00000355231	9606.ENSP00000301838	0	0	0	0	0.089	0	0	0.478	0.504
BCL2L11	PARP1	4446127	4442743	9606.ENSP00000376943	9606.ENSP00000355759	0	0	0	0	0	0	0	0.501	0.501
BCL2L11	CASP10	4446127	4436662	9606.ENSP00000376943	9606.ENSP00000286186	0	0	0	0	0.059	0	0	0.492	0.501
PARP1	BECN1	4442743	4442634	9606.ENSP00000355759	9606.ENSP00000355231	0	0	0	0	0	0	0	0.501	0.501
ATP2C2	ATP2B4	4448000	4442031	9606.ENSP00000397925	9606.ENSP00000350310	0	0	0.445	0.657	0.064	0.261	0	0.571	0.500
CASP2	TNFRSF10B	4438807	4436223	9606.ENSP00000312664	9606.ENSP00000276431	0	0	0	0	0	0.053	0	0.492	0.499
TNF	TNFRSF10C	4448041	4441913	9606.ENSP00000398698	9606.ENSP00000349324	0	0	0	0	0	0	0	0.499	0.499
FAS	CASP6	4441783	4435568	9606.ENSP00000347979	9606.ENSP00000265164	0	0	0	0	0.061	0.053	0	0.480	0.498
ATP2B1	ATP2A1	4447724	4441948	9606.ENSP00000392043	9606.ENSP00000349595	0	0	0.446	0.677	0.064	0.261	0	0.619	0.498
ATP2C1	ATP2B2	4449170	4442354	9606.ENSP00000421326	9606.ENSP00000353414	0	0	0.445	0.662	0.064	0.261	0	0.575	0.497
RFC1	TP53	4445614	4435880	9606.ENSP00000371321	9606.ENSP00000269305	0	0	0	0	0	0.379	0	0.221	0.495
TNFRSF10B	CASP6	4436223	4435568	9606.ENSP00000276431	9606.ENSP00000265164	0	0	0	0	0.055	0.053	0	0.480	0.494
IKBKG	CDKN1A	4451812	4447168	9606.ENSP00000483825	9606.ENSP00000384849	0	0	0	0	0.066	0.379	0	0.197	0.493
BAK1	FADD	4444397	4437802	9606.ENSP00000363591	9606.ENSP00000301838	0	0	0	0	0.131	0	0	0.440	0.492
CYP2D6	HTR1A	4442402	4439047	9606.ENSP00000353820	9606.ENSP00000316244	0	0	0	0	0	0	0	0.492	0.491
ATP2A3	ATP2B3	4442318	4435268	9606.ENSP00000353072	9606.ENSP00000263519	0	0	0.446	0.673	0.064	0.261	0	0.572	0.490
CFLAR	BAX	4438789	4437004	9606.ENSP00000312455	9606.ENSP00000293288	0	0	0	0	0	0.168	0	0.413	0.490
MTOR	NOS3	4442490	4437409	9606.ENSP00000354558	9606.ENSP00000297494	0	0	0	0	0.063	0	0	0.477	0.489
CASP7	CFLAR	4443299	4438789	9606.ENSP00000358327	9606.ENSP00000312455	0	0	0	0.578	0.063	0.328	0	0.545	0.489
COX4I1	AKT1	4450571	4450372	9606.ENSP00000457513	9606.ENSP00000451828	0	0	0	0	0	0.052	0	0.483	0.489
PDPK1	BCL2L1	4441403	4437866	9606.ENSP00000344220	9606.ENSP00000302564	0	0	0	0	0	0.328	0	0.270	0.488
BECN1	CFLAR	4442634	4438789	9606.ENSP00000355231	9606.ENSP00000312455	0	0	0	0	0	0.052	0	0.481	0.487
CASP3	PIK3CA	4438651	4435346	9606.ENSP00000311032	9606.ENSP00000263967	0	0	0	0	0	0.108	0	0.448	0.487
TNF	BECN1	4448041	4442634	9606.ENSP00000398698	9606.ENSP00000355231	0	0	0	0	0	0	0	0.487	0.487
BAD	TRADD	4446281	4441135	9606.ENSP00000378040	9606.ENSP00000341268	0	0	0	0	0.086	0	0	0.462	0.487
APAF1	BECN1	4450251	4442634	9606.ENSP00000448165	9606.ENSP00000355231	0	0	0	0	0.052	0	0	0.478	0.484
ATP2A1	ATP2B3	4441948	4435268	9606.ENSP00000349595	9606.ENSP00000263519	0	0	0.446	0.671	0.064	0.261	0	0.535	0.484
CDKN1A	XIAP	4447168	4443692	9606.ENSP00000384849	9606.ENSP00000360242	0	0	0	0	0	0	0	0.483	0.483
CASP2	BAX	4438807	4437004	9606.ENSP00000312664	9606.ENSP00000293288	0	0	0	0	0	0.168	0	0.403	0.482
ATP2B2	ATP2A1	4442354	4441948	9606.ENSP00000353414	9606.ENSP00000349595	0	0	0.445	0.666	0.064	0.261	0	0.514	0.482
ATP2A2	ATP2B3	4449928	4435268	9606.ENSP00000440045	9606.ENSP00000263519	0	0	0.446	0.665	0.064	0.261	0	0.512	0.482
TAB2	FADD	4442887	4437802	9606.ENSP00000356426	9606.ENSP00000301838	0	0	0	0	0	0	0	0.482	0.482
TNFRSF10C	TRADD	4441913	4441135	9606.ENSP00000349324	9606.ENSP00000341268	0	0	0	0	0.076	0	0	0.461	0.481
AKT1	TRAF1	4450372	4444282	9606.ENSP00000451828	9606.ENSP00000362994	0	0	0	0	0.077	0.102	0	0.422	0.480
COX4I1	BCL2L11	4450571	4446127	9606.ENSP00000457513	9606.ENSP00000376943	0	0	0	0	0	0	0	0.479	0.479
COX4I1	TP53	4450571	4435880	9606.ENSP00000457513	9606.ENSP00000269305	0	0	0	0	0	0	0	0.479	0.479
CASP6	TNFRSF10A	4435568	4433143	9606.ENSP00000265164	9606.ENSP00000221132	0	0	0	0	0.055	0.053	0	0.464	0.479
IKBKG	TP53	4451812	4435880	9606.ENSP00000483825	9606.ENSP00000269305	0	0	0	0	0	0	0	0.479	0.479
BCL2L11	HSP90AA1	4446127	4440643	9606.ENSP00000376943	9606.ENSP00000335153	0	0	0	0	0	0	0	0.479	0.479
APAF1	CDKN1A	4450251	4447168	9606.ENSP00000448165	9606.ENSP00000384849	0	0	0	0	0	0	0	0.478	0.478
ATP2C2	ATP2B3	4448000	4435268	9606.ENSP00000397925	9606.ENSP00000263519	0	0	0.446	0.655	0.064	0.261	0	0.470	0.478
ATP2C1	ATP2B1	4449170	4447724	9606.ENSP00000421326	9606.ENSP00000392043	0	0	0.446	0.675	0.064	0.261	0	0.514	0.477
COX4I1	BECN1	4450571	4442634	9606.ENSP00000457513	9606.ENSP00000355231	0	0	0	0	0	0	0	0.477	0.477
ATP2B4	ATP2A1	4442031	4441948	9606.ENSP00000350310	9606.ENSP00000349595	0	0	0.446	0.683	0.064	0.261	0	0.529	0.476
AKT1	TRAF2	4450372	4434026	9606.ENSP00000451828	9606.ENSP00000247668	0	0	0	0	0.062	0.102	0	0.428	0.476
BAK1	CASP2	4444397	4438807	9606.ENSP00000363591	9606.ENSP00000312664	0	0	0	0	0.060	0.168	0	0.383	0.476
PPP2CA	TSC2	4448965	4433091	9606.ENSP00000418447	9606.ENSP00000219476	0	0	0	0	0.079	0.331	0	0.216	0.475
BECN1	RIPK1	4442634	4434726	9606.ENSP00000355231	9606.ENSP00000259808	0	0	0	0	0.063	0.064	0	0.449	0.474
BCL2L1	RIPK1	4437866	4434726	9606.ENSP00000302564	9606.ENSP00000259808	0	0	0	0	0	0	0	0.473	0.473
TNFRSF10C	BCL2L1	4441913	4437866	9606.ENSP00000349324	9606.ENSP00000302564	0	0	0	0	0	0	0	0.473	0.473
IKBKG	BCL2L1	4451812	4437866	9606.ENSP00000483825	9606.ENSP00000302564	0	0	0	0	0.069	0	0	0.457	0.472
FADD	BAX	4437802	4437004	9606.ENSP00000301838	9606.ENSP00000293288	0	0	0	0	0.093	0	0	0.442	0.472
TRAF1	TAB2	4444282	4442887	9606.ENSP00000362994	9606.ENSP00000356426	0	0	0	0	0	0.132	0	0.417	0.472
CASP3	TSC2	4438651	4433091	9606.ENSP00000311032	9606.ENSP00000219476	0	0	0	0	0	0	0	0.472	0.472
FASLG	BAX	4442944	4437004	9606.ENSP00000356694	9606.ENSP00000293288	0	0	0	0	0	0	0	0.471	0.471
CYCS	RIPK1	4438356	4434726	9606.ENSP00000307786	9606.ENSP00000259808	0	0	0	0	0	0	0	0.471	0.471
POLI	POLB	4450675	4435603	9606.ENSP00000462664	9606.ENSP00000265421	0	0	0	0	0.063	0	0	0.457	0.470
AKT1	TRADD	4450372	4441135	9606.ENSP00000451828	9606.ENSP00000341268	0	0	0	0	0.077	0.057	0	0.440	0.470
CASP2	TNFRSF10A	4438807	4433143	9606.ENSP00000312664	9606.ENSP00000221132	0	0	0	0	0	0.053	0	0.463	0.470
PARP1	MTOR	4442743	4442490	9606.ENSP00000355759	9606.ENSP00000354558	0	0	0	0	0.086	0	0	0.442	0.469
APAF1	MTOR	4450251	4442490	9606.ENSP00000448165	9606.ENSP00000354558	0	0	0	0	0.083	0.171	0	0.357	0.468
BCL2L11	CASP6	4446127	4435568	9606.ENSP00000376943	9606.ENSP00000265164	0	0	0	0	0.060	0	0	0.458	0.468
CASP7	RIPK1	4443299	4434726	9606.ENSP00000358327	9606.ENSP00000259808	0	0	0	0	0.062	0.064	0	0.442	0.467
ATP2C1	ATP2B3	4449170	4435268	9606.ENSP00000421326	9606.ENSP00000263519	0	0	0.446	0.681	0.064	0.261	0	0.478	0.466
XIAP	MTOR	4443692	4442490	9606.ENSP00000360242	9606.ENSP00000354558	0	0	0	0	0.066	0	0	0.450	0.465
CASP2	CFLAR	4438807	4438789	9606.ENSP00000312664	9606.ENSP00000312455	0	0	0	0.569	0	0.328	0	0.492	0.464
PARP1	RIPK1	4442743	4434726	9606.ENSP00000355759	9606.ENSP00000259808	0	0	0	0	0.063	0.057	0	0.441	0.462
TRAF1	CASP10	4444282	4436662	9606.ENSP00000362994	9606.ENSP00000286186	0	0	0	0	0.063	0.313	0	0.232	0.462
GSK3B	BIRC3	4439717	4435265	9606.ENSP00000324806	9606.ENSP00000263464	0	0	0	0	0	0.374	0	0.174	0.461
TNF	CASP6	4448041	4435568	9606.ENSP00000398698	9606.ENSP00000265164	0	0	0	0	0	0.092	0	0.430	0.460
TNF	CDKN1A	4448041	4447168	9606.ENSP00000398698	9606.ENSP00000384849	0	0	0	0	0.062	0	0	0.448	0.460
CDKN1A	BAX	4447168	4437004	9606.ENSP00000384849	9606.ENSP00000293288	0	0	0	0	0.069	0	0	0.444	0.460
TNF	FOXO3	4448041	4447277	9606.ENSP00000398698	9606.ENSP00000385824	0	0	0	0	0	0	0	0.460	0.460
ATP2C1	ATP2B4	4449170	4442031	9606.ENSP00000421326	9606.ENSP00000350310	0	0	0.446	0.678	0.064	0.261	0	0.429	0.458
RGS4	GSK3B	4447969	4439717	9606.ENSP00000397181	9606.ENSP00000324806	0	0	0	0	0.061	0.346	0	0.186	0.456
MTOR	CFLAR	4442490	4438789	9606.ENSP00000354558	9606.ENSP00000312455	0	0	0	0	0	0.066	0	0.441	0.456
BAK1	CASP6	4444397	4435568	9606.ENSP00000363591	9606.ENSP00000265164	0	0	0	0	0	0.168	0	0.369	0.452
CASP7	BID	4443299	4439229	9606.ENSP00000358327	9606.ENSP00000318822	0	0	0	0	0	0.058	0	0.442	0.452
TRADD	TP53	4441135	4435880	9606.ENSP00000341268	9606.ENSP00000269305	0	0	0	0	0.061	0	0	0.440	0.451
TRAF1	TP53	4444282	4435880	9606.ENSP00000362994	9606.ENSP00000269305	0	0	0	0	0	0.184	0	0.355	0.451
ATP2C1	CASP3	4449170	4438651	9606.ENSP00000421326	9606.ENSP00000311032	0	0	0	0	0	0.085	0	0.425	0.451
MTOR	BAX	4442490	4437004	9606.ENSP00000354558	9606.ENSP00000293288	0	0	0	0	0	0	0	0.450	0.450
TNF	PARP1	4448041	4442743	9606.ENSP00000398698	9606.ENSP00000355759	0	0	0	0	0	0	0	0.447	0.447
APAF1	TRAF2	4450251	4434026	9606.ENSP00000448165	9606.ENSP00000247668	0	0	0	0	0.061	0.157	0	0.358	0.447
CFLAR	CASP6	4438789	4435568	9606.ENSP00000312455	9606.ENSP00000265164	0	0	0	0.612	0	0.328	0	0.476	0.446
PPP2CA	NOS3	4448965	4437409	9606.ENSP00000418447	9606.ENSP00000297494	0	0	0	0	0.062	0	0	0.433	0.446
AKT1	RGS4	4450372	4447969	9606.ENSP00000451828	9606.ENSP00000397181	0	0	0	0	0	0.177	0	0.353	0.445
XIAP	BECN1	4443692	4442634	9606.ENSP00000360242	9606.ENSP00000355231	0	0	0	0	0	0	0	0.445	0.445
DIABLO	TNFRSF10C	4448024	4441913	9606.ENSP00000398495	9606.ENSP00000349324	0	0	0	0	0	0	0	0.444	0.444
BAX	TNFRSF10B	4437004	4436223	9606.ENSP00000293288	9606.ENSP00000276431	0	0	0	0	0.070	0	0	0.425	0.442
FOXO3	XIAP	4447277	4443692	9606.ENSP00000385824	9606.ENSP00000360242	0	0	0	0	0.061	0	0	0.430	0.442
BAD	CASP8	4446281	4442125	9606.ENSP00000378040	9606.ENSP00000351273	0	0	0	0	0	0	0	0.442	0.442
AKT1	CASP6	4450372	4435568	9606.ENSP00000451828	9606.ENSP00000265164	0	0	0	0	0.046	0.064	0	0.425	0.441
BIRC2	GSK3B	4451224	4439717	9606.ENSP00000477613	9606.ENSP00000324806	0	0	0	0	0	0.374	0	0.143	0.441
CDKN1A	TSC2	4447168	4433091	9606.ENSP00000384849	9606.ENSP00000219476	0	0	0	0	0	0.173	0	0.352	0.441
CRADD	TP53	4449892	4435880	9606.ENSP00000439068	9606.ENSP00000269305	0	0	0	0	0	0	0	0.441	0.441
CRADD	CASP10	4449892	4436662	9606.ENSP00000439068	9606.ENSP00000286186	0	0	0	0	0	0.055	0	0.433	0.441
CASP8	PIK3CA	4442125	4435346	9606.ENSP00000351273	9606.ENSP00000263967	0	0	0	0	0	0.108	0	0.399	0.441
CDKN1A	CASP7	4447168	4443299	9606.ENSP00000384849	9606.ENSP00000358327	0	0	0	0	0.067	0	0	0.425	0.440
BAX	CASP6	4437004	4435568	9606.ENSP00000293288	9606.ENSP00000265164	0	0	0	0	0.082	0.168	0	0.326	0.440
FAS	BAX	4441783	4437004	9606.ENSP00000347979	9606.ENSP00000293288	0	0	0	0	0	0	0	0.440	0.440
IKBKG	CASP3	4451812	4438651	9606.ENSP00000483825	9606.ENSP00000311032	0	0	0	0	0	0	0	0.440	0.440
POLD1	TP53	4448393	4435880	9606.ENSP00000406046	9606.ENSP00000269305	0	0	0	0	0.063	0.050	0	0.420	0.438
BCL2	HSP90AA1	4446777	4440643	9606.ENSP00000381185	9606.ENSP00000335153	0	0	0	0	0	0.379	0	0.130	0.437
APAF1	FOXO3	4450251	4447277	9606.ENSP00000448165	9606.ENSP00000385824	0	0	0	0	0	0.132	0	0.377	0.436
FOXO3	UQCRFS1	4447277	4438219	9606.ENSP00000385824	9606.ENSP00000306397	0	0	0	0	0	0	0	0.436	0.436
APAF1	PARP1	4450251	4442743	9606.ENSP00000448165	9606.ENSP00000355759	0	0	0	0	0	0	0	0.435	0.435
HSP90AA1	TNFRSF10A	4440643	4433143	9606.ENSP00000335153	9606.ENSP00000221132	0	0	0	0	0	0.186	0	0.334	0.435
PCNA	OGG1	4445167	4438234	9606.ENSP00000368458	9606.ENSP00000306561	0	0	0	0	0.063	0.300	0	0.209	0.435
IKBKG	DIABLO	4451812	4448024	9606.ENSP00000483825	9606.ENSP00000398495	0	0	0	0	0	0	0	0.435	0.435
TNF	BAX	4448041	4437004	9606.ENSP00000398698	9606.ENSP00000293288	0	0	0	0	0	0.157	0	0.355	0.433
TAB2	CASP8	4442887	4442125	9606.ENSP00000356426	9606.ENSP00000351273	0	0	0	0	0	0	0	0.433	0.433
CASP9	NOS3	4440164	4437409	9606.ENSP00000330237	9606.ENSP00000297494	0	0	0	0	0	0	0	0.433	0.433
BECN1	CASP2	4442634	4438807	9606.ENSP00000355231	9606.ENSP00000312664	0	0	0	0	0	0.052	0	0.426	0.432
LIG3	TP53	4445070	4435880	9606.ENSP00000367787	9606.ENSP00000269305	0	0	0	0	0	0	0	0.431	0.431
BCL2L11	RIPK1	4446127	4434726	9606.ENSP00000376943	9606.ENSP00000259808	0	0	0	0	0	0.064	0	0.418	0.431
ENSG00000196689	NOS3	4450625	4437409	9606.ENSP00000459962	9606.ENSP00000297494	0	0	0	0	0	0	0	0.431	0.431
BCL2L11	PIK3CA	4446127	4435346	9606.ENSP00000376943	9606.ENSP00000263967	0	0	0	0	0	0	0	0.430	0.430
CDKN1A	TNFRSF10A	4447168	4433143	9606.ENSP00000384849	9606.ENSP00000221132	0	0	0	0	0.063	0	0	0.417	0.430
BCL2L1	TSC2	4437866	4433091	9606.ENSP00000302564	9606.ENSP00000219476	0	0	0	0	0	0	0	0.428	0.428
BAK1	CASP10	4444397	4436662	9606.ENSP00000363591	9606.ENSP00000286186	0	0	0	0	0.061	0.168	0	0.327	0.428
TNFRSF10C	CYCS	4441913	4438356	9606.ENSP00000349324	9606.ENSP00000307786	0	0	0	0	0	0	0	0.426	0.426
CASP6	TNFSF10	4435568	4433796	9606.ENSP00000265164	9606.ENSP00000241261	0	0	0	0	0	0	0	0.426	0.426
AKT1	BAK1	4450372	4444397	9606.ENSP00000451828	9606.ENSP00000363591	0	0	0	0	0.085	0	0	0.399	0.426
POLD1	PIK3CA	4448393	4435346	9606.ENSP00000406046	9606.ENSP00000263967	0	0	0	0	0.080	0.170	0	0.308	0.426
ATP2A2	TNF	4449928	4448041	9606.ENSP00000440045	9606.ENSP00000398698	0	0	0	0	0	0.310	0	0.200	0.425
CDKN1A	FASLG	4447168	4442944	9606.ENSP00000384849	9606.ENSP00000356694	0	0	0	0	0	0	0	0.425	0.424
MTOR	CYP3A4	4442490	4440831	9606.ENSP00000354558	9606.ENSP00000337915	0	0	0	0	0	0	0	0.425	0.424
CRADD	CFLAR	4449892	4438789	9606.ENSP00000439068	9606.ENSP00000312455	0	0	0	0	0	0.055	0	0.415	0.423
BIRC2	BAK1	4451224	4444397	9606.ENSP00000477613	9606.ENSP00000363591	0	0	0	0	0	0.083	0	0.395	0.422
GSK3B	CYCS	4439717	4438356	9606.ENSP00000324806	9606.ENSP00000307786	0	0	0	0	0.085	0	0	0.394	0.422
TP53	RIPK1	4435880	4434726	9606.ENSP00000269305	9606.ENSP00000259808	0	0	0	0	0	0.050	0	0.417	0.422
UQCRFS1	GAA	4438219	4438152	9606.ENSP00000306397	9606.ENSP00000305692	0	0	0	0	0.062	0.410	0	0	0.422
BAK1	TRADD	4444397	4441135	9606.ENSP00000363591	9606.ENSP00000341268	0	0	0	0	0.214	0	0	0.296	0.422
BCL2L11	TRADD	4446127	4441135	9606.ENSP00000376943	9606.ENSP00000341268	0	0	0	0	0	0	0	0.422	0.422
PPP2CA	CASP8	4448965	4442125	9606.ENSP00000418447	9606.ENSP00000351273	0	0	0	0	0	0.320	0	0.185	0.422
CYP3A4	HTR1A	4440831	4439047	9606.ENSP00000337915	9606.ENSP00000316244	0	0	0	0	0	0	0	0.423	0.422
CRADD	CYCS	4449892	4438356	9606.ENSP00000439068	9606.ENSP00000307786	0	0	0	0	0	0	0	0.423	0.422
POLH	APEX1	4443904	4432978	9606.ENSP00000361310	9606.ENSP00000216714	0.110	0	0	0	0.090	0	0	0.344	0.422
TRAF1	CASP6	4444282	4435568	9606.ENSP00000362994	9606.ENSP00000265164	0	0	0	0	0	0.313	0	0.192	0.421
POLI	APEX1	4450675	4432978	9606.ENSP00000462664	9606.ENSP00000216714	0.110	0	0	0	0.090	0	0	0.341	0.420
CASP2	TNFSF10	4438807	4433796	9606.ENSP00000312664	9606.ENSP00000241261	0	0	0	0	0	0	0	0.421	0.420
BAD	TP53	4446281	4435880	9606.ENSP00000378040	9606.ENSP00000269305	0	0	0	0	0	0	0	0.421	0.420
CYP3A4	TP53	4440831	4435880	9606.ENSP00000337915	9606.ENSP00000269305	0	0	0	0	0	0.074	0	0.400	0.420
HSP90AA1	APEX1	4440643	4432978	9606.ENSP00000335153	9606.ENSP00000216714	0	0	0.201	0	0.117	0	0	0.244	0.420
ENSG00000196689	AKT1	4450625	4450372	9606.ENSP00000459962	9606.ENSP00000451828	0	0	0	0	0	0	0	0.419	0.419
BAD	MTOR	4446281	4442490	9606.ENSP00000378040	9606.ENSP00000354558	0	0	0	0	0	0	0	0.417	0.416
CRADD	CASP7	4449892	4443299	9606.ENSP00000439068	9606.ENSP00000358327	0	0	0	0	0	0.055	0	0.406	0.414
POLD2	POLI	4451460	4450675	9606.ENSP00000480186	9606.ENSP00000462664	0	0	0	0	0.064	0	0	0.398	0.413
OGG1	POLD3	4438234	4435296	9606.ENSP00000306561	9606.ENSP00000263681	0	0	0	0	0.064	0	0	0.399	0.413
CASP7	CASP6	4443299	4435568	9606.ENSP00000358327	9606.ENSP00000265164	0	0	0	0.854	0	0.332	0	0.842	0.413
CYCS	TRAF2	4438356	4434026	9606.ENSP00000307786	9606.ENSP00000247668	0	0	0	0	0.062	0	0	0.399	0.412
ENSG00000196689	CASP3	4450625	4438651	9606.ENSP00000459962	9606.ENSP00000311032	0	0	0	0	0	0	0	0.412	0.412
CASP9	TRAF2	4440164	4434026	9606.ENSP00000330237	9606.ENSP00000247668	0	0	0	0	0	0	0	0.411	0.411
AKT1	ATP2A2	4450372	4449928	9606.ENSP00000451828	9606.ENSP00000440045	0	0	0	0	0.062	0.076	0	0.374	0.410
COX4I1	APAF1	4450571	4450251	9606.ENSP00000457513	9606.ENSP00000448165	0	0	0	0	0	0	0	0.410	0.410
PCNA	NTHL1	4445167	4433059	9606.ENSP00000368458	9606.ENSP00000219066	0	0	0	0	0.086	0	0	0.379	0.408
POLI	LIG3	4450675	4445070	9606.ENSP00000462664	9606.ENSP00000367787	0	0	0	0	0.129	0	0	0.347	0.407
BID	CASP6	4439229	4435568	9606.ENSP00000318822	9606.ENSP00000265164	0	0	0	0	0	0.058	0	0.397	0.407
COX4I1	CASP7	4450571	4443299	9606.ENSP00000457513	9606.ENSP00000358327	0	0	0	0	0	0	0	0.407	0.407
CRADD	CASP3	4449892	4438651	9606.ENSP00000439068	9606.ENSP00000311032	0	0	0	0	0	0.055	0	0.399	0.407
CASP7	HSP90AA1	4443299	4440643	9606.ENSP00000358327	9606.ENSP00000335153	0	0	0	0	0.049	0	0	0.402	0.407
AKT1	TNFRSF10C	4450372	4441913	9606.ENSP00000451828	9606.ENSP00000349324	0	0	0	0	0	0	0	0.406	0.406
COX4I1	XIAP	4450571	4443692	9606.ENSP00000457513	9606.ENSP00000360242	0	0	0	0	0	0	0	0.405	0.405
POLH	POLB	4443904	4435603	9606.ENSP00000361310	9606.ENSP00000265421	0	0	0	0	0.063	0	0	0.391	0.405
BCL2	ATP2A3	4446777	4442318	9606.ENSP00000381185	9606.ENSP00000353072	0	0	0	0	0.069	0.379	0	0.052	0.404
TP53	POLB	4435880	4435603	9606.ENSP00000269305	9606.ENSP00000265421	0	0	0	0	0	0	0	0.403	0.403
BAK1	CFLAR	4444397	4438789	9606.ENSP00000363591	9606.ENSP00000312455	0	0	0	0	0	0.168	0	0.310	0.401
PARP1	HTR1A	4442743	4439047	9606.ENSP00000355759	9606.ENSP00000316244	0	0	0	0	0	0	0	0.401	0.401
BIRC2	BID	4451224	4439229	9606.ENSP00000477613	9606.ENSP00000318822	0	0	0	0	0.061	0	0	0.389	0.401
LIG3	MTOR	4445070	4442490	9606.ENSP00000367787	9606.ENSP00000354558	0	0	0	0	0.081	0.172	0	0.275	0.401
BAX	TNFSF10	4437004	4433796	9606.ENSP00000293288	9606.ENSP00000241261	0	0	0	0	0	0	0	0.401	0.400
BCL2L11	TSC2	4446127	4433091	9606.ENSP00000376943	9606.ENSP00000219476	0	0	0	0	0	0	0	0.400	0.400
HSP90AA1	POLB	4440643	4435603	9606.ENSP00000335153	9606.ENSP00000265421	0	0	0	0	0	0.262	0	0.221	0.400
