# Supplementary material for: Bioinformatics and experimental studies of anti-leukemic activity from 6-gingerol demonstrate its role in p53 mediated apoptosis pathway
Source: EXCLI J. 2020 May 6;19:582–95. doi: 10.17179/excli2019-2008 (PMC7257249; doi:10.17179/excli2019-2008)
Supplement: Supplementary data 4 for Figure 5 [file EXCLI-19-582-s-009.xlsx]

## Sheet: Raw Data Fig 5a-c
These raw data belong to Figure 5a-c in the main text.

## Sheet: p53 Fig 5a
NB4
	SET1	Control							200 µM 6-Gingerol
			Mean Cq	∆Cq	∆∆Cq				Mean Cq	∆Cq	∆∆Cq
		p53	27.53	6.97	0			p53	30.04	6.17	-0.8	1.7411
		GAPDH	20.56					GAPDH	23.87
	SET2	Control							200 µM 6-Gingerol
			Mean Cq	∆Cq	∆∆Cq				Mean Cq	∆Cq	∆∆Cq
		p53	27.57	7.76	0			p53	27.47	6.31	-1.45	2.73208
		GAPDH	19.81					GAPDH	21.16
	SET3	Control							200 µM 6-Gingerol
			Mean Cq	∆Cq	∆∆Cq				Mean Cq	∆Cq	∆∆Cq
		p53	35.79	8.99	0			p53	33.12	6.92	-2.07	4.19887
		GAPDH	26.8					GAPDH	26.2
MOLT4
	SET1	Control							200 µM 6-Gingerol
			Mean Cq	∆Cq	∆∆Cq				Mean Cq	∆Cq	∆∆Cq
		p53	27.63	8.72	0			p53	27.04	7.43	-1.29	2.44528
		GAPDH	18.91					GAPDH	19.61
	SET2	Control							200 µM 6-Gingerol
			Mean Cq	∆Cq	∆∆Cq				Mean Cq	∆Cq	∆∆Cq
		p53	30.72	7.37	0			p53	30.89	6.64	-0.73	1.65864
		GAPDH	23.35					GAPDH	24.25
	SET3	Control							200 µM 6-Gingerol
			Mean Cq	∆Cq	∆∆Cq				Mean Cq	∆Cq	∆∆Cq
		p53	31.26	10.16	0			p53	29.66	8.64	-1.52	2.86791
		GAPDH	21.1					GAPDH	21.02
Raji
	SET1	Control							200 µM 6-Gingerol
			Mean Cq	∆Cq	∆∆Cq				Mean Cq	∆Cq	∆∆Cq
		p53	32.52	8.32	0			p53	30.98	7.7	-0.62	1.53688
		GAPDH	24.2					GAPDH	23.28
	SET2	Control							200 µM 6-Gingerol
			Mean Cq	∆Cq	∆∆Cq				Mean Cq	∆Cq	∆∆Cq
		p53	28.005	8.755	0			p53	34.21	7.99	-0.765	1.69937
		GAPDH	19.25					GAPDH	26.22
	SET3	Control							200 µM 6-Gingerol
			Mean Cq	∆Cq	∆∆Cq				Mean Cq	∆Cq	∆∆Cq
		p53	31.38	10.09	0			p53	30.19	8.53	-1.56	2.94854
		GAPDH	21.29					GAPDH	21.66
These raw data belong to Figure 5a in the main text.

## Sheet: BAX Fig 5b
NB4
	SET1	Control							200 µM 6-Gingerol
			Mean Cq	∆Cq	∆∆Cq				Mean Cq	∆Cq	∆∆Cq
		BAX	27.55	7.74	0			BAX	28.3	7.14	-0.6	1.51572
		GAPDH	19.81					GAPDH	21.16
	SET2	Control							200 µM 6-Gingerol
			Mean Cq	∆Cq	∆∆Cq				Mean Cq	∆Cq	∆∆Cq
		BAX	26.61	8.14	0			BAX	27.33	7.67	-0.47	1.38511
		GAPDH	18.47					GAPDH	19.66
	SET3	Control							200 µM 6-Gingerol
			Mean Cq	∆Cq	∆∆Cq				Mean Cq	∆Cq	∆∆Cq
		BAX	34.9	8.39	0			BAX	34.13	8.13	-0.26	1.19748
		GAPDH	26.51					GAPDH	26
MOLT4
	SET1	Control							200 µM 6-Gingerol
			Mean Cq	∆Cq	∆∆Cq				Mean Cq	∆Cq	∆∆Cq
		BAX	27.97	7.35	0			BAX	29.17	6.87	-0.48	1.39474
		GAPDH	20.62					GAPDH	22.3
	SET2	Control							200 µM 6-Gingerol
			Mean Cq	∆Cq	∆∆Cq				Mean Cq	∆Cq	∆∆Cq
		BAX	26.5	7.59	0			BAX	27	7.39	-0.2	1.1487
		GAPDH	18.91					GAPDH	19.61
	SET3	Control							200 µM 6-Gingerol
			Mean Cq	∆Cq	∆∆Cq				Mean Cq	∆Cq	∆∆Cq
		BAX	26.91	8.2	0			BAX	26.56	7.47	-0.73	1.65864
		GAPDH	18.71					GAPDH	19.09
Raji
	SET1	Control							200 µM 6-Gingerol
			Mean Cq	∆Cq	∆∆Cq				Mean Cq	∆Cq	∆∆Cq
		BAX	24.8	6.43	0			BAX	26.03	5.68	-0.75	1.68179
		GAPDH	18.37					GAPDH	20.35
	SET2	Control							200 µM 6-Gingerol
			Mean Cq	∆Cq	∆∆Cq				Mean Cq	∆Cq	∆∆Cq
		BAX	25.23	6.92	0			BAX	25.68	6.73	-0.19	1.14076
		GAPDH	18.31					GAPDH	18.95
	SET3	Control							200 µM 6-Gingerol
			Mean Cq	∆Cq	∆∆Cq				Mean Cq	∆Cq	∆∆Cq
		BAX	36.32	11.59	0			BAX	37.02	10.47	-1.12	2.17347
		GAPDH	24.73					GAPDH	26.55
These raw data belong to Figure 5b in the main text.

## Sheet:  BCL2 Fig 5c
NB4
	SET1	Control							200 µM 6-Gingerol
			Mean Cq	∆Cq	∆∆Cq				Mean Cq	∆Cq	∆∆Cq
		BCL2	24.54	6.07	0			BCL2	26.27	6.61	0.54	0.687771
		GAPDH	18.47					GAPDH	19.66
	SET2	Control							200 µM 6-Gingerol
			Mean Cq	∆Cq	∆∆Cq				Mean Cq	∆Cq	∆∆Cq
		BCL2	27.82	7.4	0			BCL2	28.93	7.53	0.13	0.913831
		GAPDH	20.42					GAPDH	21.4
	SET3	Control							200 µM 6-Gingerol
			Mean Cq	∆Cq	∆∆Cq				Mean Cq	∆Cq	∆∆Cq
		BCL2	23.72	5.6	0			BCL2	24.87	6.21	0.61	0.655197
		GAPDH	18.12					GAPDH	18.66
MOLT4
	SET1	Control							200 µM 6-Gingerol
			Mean Cq	∆Cq	∆∆Cq				Mean Cq	∆Cq	∆∆Cq
		BCL2	35.33	11.98	0			BCL2	36.41	12.16	0.18	0.882703
		GAPDH	23.35					GAPDH	24.25
	SET2	Control							200 µM 6-Gingerol
			Mean Cq	∆Cq	∆∆Cq				Mean Cq	∆Cq	∆∆Cq
		BCL2	30.47	9.85	0			BCL2	34.19	11.89	2.04	0.243164
		GAPDH	20.62					GAPDH	22.3
	SET3	Control							200 µM 6-Gingerol
			Mean Cq	∆Cq	∆∆Cq				Mean Cq	∆Cq	∆∆Cq
		BCL2	28.37	9.66	0			BCL2	31.96	12.87	3.21	0.108067
		GAPDH	18.71					GAPDH	19.09
Raji
	SET1	Control							200 µM 6-Gingerol
			Mean Cq	∆Cq	∆∆Cq				Mean Cq	∆Cq	∆∆Cq
		BCL2	30.9	10.78	0			BCL2	34.85	13.01	2.23	0.213159
		GAPDH	20.12					GAPDH	21.84
	SET2	Control							200 µM 6-Gingerol
			Mean Cq	∆Cq	∆∆Cq				Mean Cq	∆Cq	∆∆Cq
		BCL2	32.48	11.43	0			BCL2	30.18	12.17	0.74	0.598739
		GAPDH	21.05					GAPDH	18.01
	SET3	Control							200 µM 6-Gingerol
			Mean Cq	∆Cq	∆∆Cq				Mean Cq	∆Cq	∆∆Cq
		BCL2	29.55	10.96	0			BCL2	35.76	15.58	4.62	0.0406669
		GAPDH	18.59					GAPDH	20.18
These raw data belong to Figure 5c in the main text.
